# Supplementary material for: Simulated co-optimization of renewable energy and desalination systems in Neom, Saudi Arabia
Source: Nat Commun. 2022 Jun 18;13:3514. doi: 10.1038/s41467-022-31233-3 (PMC9206678; doi:10.1038/s41467-022-31233-3)
Supplement: Supplementary file 3 — Supplementary Data 1 [file 41467_2022_31233_MOESM3_ESM.xlsx]

## Sheet: Capacity_Investments FIG2
Base	MW
	Year	CSP	PV	Wind	CCGT	Battery	TES	HPS
	2020	66.8011	0	128.643	0	0	801.613	0
	2021	359.637	0	575.111	0	0	4315.64	0
	2022	717.435	0	1232.83	0	0	8609.23	0
	2023	1377.31	0	1357.94	0	0	16527.7	0
	2024	1917.7	0	1357.94	0	0	23012.4	0
	2025	2738.16	0	1357.94	0	0	32857.9	0
	2026	3241.02	0	1357.94	0	0	38892.3	0
	2027	3655.04	0	1357.94	0	0	43860.5	0
	2028	3873.78	0	1357.94	0	0	46485.4	0
	2029	3873.78	0	1357.94	0	0	46485.4	0
KSA Grid	MW
	Year	CSP	PV	Wind	KSA Grid	CCGT	Battery	TES	HPS
	2020	69.3527	0	114.436	4000	0	0	832.232	0
	2021	354.554	0	571.14	4000	0	0	4254.65	0
	2022	652.008	0	1200.79	4000	0	0	7824.09	0
	2023	1271.45	0	2269.21	4000	0	0	15257.4	0
	2024	1815.85	0	2269.21	4000	0	0	21790.2	0
	2025	2133.78	0	2269.21	4000	0	0	25605.4	0
	2026	2133.78	0	2269.21	4000	0	0	25605.4	0
	2027	2133.78	0	2269.21	4000	0	0	25605.4	0
	2028	2133.78	0	2269.21	4000	0	0	25605.4	0
	2029	2133.78	0	2269.21	4000	0	0	25605.4	0
PV Only	MW
	Year	CSP	PV	Wind	CCGT	Battery	TES	HPS
	2020	0	797.605	0	0	4299.18	0	0
	2021	0	4118.17	0	0	14723.4	0	0
	2022	0	8779.9	0	0	31610.9	0	0
	2023	0	15743	0	0	56103.9	0	0
	2024	0	22319.7	0	0	79970	0	0
	2025	0	30620.8	0	0	109032	0	0
	2026	0	36137.4	0	0	128696	0	0
	2027	0	39380.4	0	0	140019	0	0
	2028	0	40380.7	0	0	140019	0	0
	2029	0	40380.7	0	0	140019	0	0
Wind Only	MW
	Year	CSP	PV	Wind	CCGT	Battery	TES	HPS
	2020	0	0	361.409	0	562.736	0	0
	2021	0	0	1789.01	0	3232.63	0	0
	2022	0	0	3596.84	0	7506.54	0	0
	2023	0	0	6876.17	0	14942.3	0	0
	2024	0	0	9584.36	0	21082.4	0	0
	2025	0	0	12073.2	0	31476.8	0	0
	2026	0	0	12073.2	0	44161.8	0	0
	2027	0	0	12073.2	0	55221.2	0	0
	2028	0	0	12073.2	0	58493.7	0	0
	2029	0	0	12073.2	0	58493.7	0	0

## Sheet: Operations FIG3
Base	MW
Power Sector	Hour	1	2	3	4	5	6	7	8	9	10	11	12	13	14	15	16	17	18	19	20	21	22	23	24	25	26	27	28	29	30	31	32	33	34	35	36	37	38	39	40	41	42	43	44	45	46	47	48
	Wind	1337.45	1229.62	1218.62	1163.67	1095.42	1093.22	1258.1	1346.02	1231.14	1103.98	945.457	820.897	702.96	610.588	507.672	244.452	241.568	508.198	945.58	1083.9	995.796	907.028	734.856	587.093	862.79	1224.46	1172.23	1156.36	1243.94	1333.83	1357.94	1357.94	1357.94	1357.94	1357.94	1357.94	1357.94	1357.94	1357.94	1106.01	731.011	729.286	819.646	830.279	796.786	857.109	1058.39	1158.28
	CSP	2503.27	2590.01	2465.26	2481.17	2507.86	2477.65	2290.05	2072.89	2279.09	2547.42	2747.17	2896.74	3023.04	3152.25	3298.87	3620.61	3650.2	3373.27	3124.74	2948.71	3017.85	3040.7	3160.76	3164.69	2793.42	2318.7	2174.58	1986.46	1627.76	1762.2	2013.61	2051.79	1993.86	1759.67	2197.24	2416.56	2595.24	2484.91	2371.14	2271.11	2562.78	3034.06	3172.12	3157.84	3213.26	2925.68	2997.36	2864.68
	Spillage	0	0	0	0	0	0	0	0	0	0	0	0	0	0	0	0	0	0	0	0	0	0	0	0	0	0	0	0	0	0	0	0	0	0	0	0	0	0	0	0	0	0	0	0	0	0	0	0
	Demand	3840.72	3819.63	3683.88	3644.84	3603.29	3570.87	3548.15	3418.91	3510.22	3651.4	3692.63	3717.64	3726	3762.84	3806.54	3865.06	3891.77	3881.47	4070.32	4032.61	4013.64	3947.72	3895.61	3751.78	3656.2	3543.16	3346.8	3142.81	2871.7	3096.03	3371.55	3409.72	3351.8	3117.61	3555.18	3774.5	3953.18	3842.86	3729.08	3377.11	3293.79	3763.35	3991.77	3988.12	4010.04	3782.8	4055.74	4022.96
Base	kcm/hr
Water Sector	Hour	1	2	3	4	5	6	7	8	9	10	11	12	13	14	15	16	17	18	19	20	21	22	23	24	25	26	27	28	29	30	31	32	33	34	35	36	37	38	39	40	41	42	43	44	45	46	47	48
	RO	148288	148288	148288	148288	148288	148288	148288	148288	148288	148288	148288	148288	148288	148288	148288	148288	148288	148288	148288	148288	148288	148288	148288	148288	148288	148288	148288	148288	148288	148288	148288	148288	148288	148288	148288	148288	148288	148288	148288	148288	148288	148288	148288	148288	148288	148288	148288	148288
	Tank In	60347.4	64752.6	65737.2	68777.1	65023.8	58195.2	58740	48160.2	55636.8	69345.9	58833.3	47356.8	34113.3	42813.9	34236.9	31115.7	44691.3	43446.9	49630.2	45355.8	47938.2	55461.9	62901.9	59872.5	38823.6	24596	0	0	0	0	0	0	0	0	0	15767.8	17030	0	0	0	0	0	0	0	0	0	13696.3	52252.8
	Tank Out	0	0	0	0	0	0	0	0	0	0	0	0	0	0	0	0	0	0	0	0	0	0	0	0	0	0	6342.39	53623.2	154729	107607	47641.5	57400.8	76408.8	127506	23291	0	0	29862.4	79638.6	155456	171668	54403.5	10931.4	4957.2	8808.57	73240.8	0	0
	Demand	87940.3	83534.9	82550.4	79510.5	83263.9	90092.3	89547.7	100127	92651	78941.8	89454.3	100931	114174	105474	114051	117172	103596	104841	98657.4	102932	100349	92825.6	85385.6	88415.1	109464	123692	154630	201911	303017	255895	195929	205688	224696	275793	171579	132520	131258	178150	227926	303743	319956	202691	159219	153245	157096	221528	134591	96034.8
KSA Grid	MW
Power Sector	Hour	1	2	3	4	5	6	7	8	9	10	11	12	13	14	15	16	17	18	19	20	21	22	23	24	25	26	27	28	29	30	31	32	33	34	35	36	37	38	39	40	41	42	43	44	45	46	47	48
	Wind	2117.15	2093.34	2070.81	1977.26	1870.52	1812.45	1871.98	1873.63	1687.27	1513	1328.74	1188.65	1046.45	929.232	775.084	351.359	331.069	725.174	1351.67	1555.19	1412.83	1270.1	1029.34	823.788	1255.97	1880.49	1853.02	1882.9	2031.98	2118.1	2051.66	2012.1	1963.58	1929.69	1941.49	1985.6	2063.2	2155.79	2244.69	1920.16	1277.66	1251.81	1415.57	1463.07	1413.49	1388.1	1581.82	1772.73
	CSP	1748.94	1751.66	1638.44	1692.95	1758.14	1783.79	1849.29	1570.65	1848.32	2133.78	2133.78	2133.78	2133.78	2133.78	2133.78	2133.78	2133.78	2133.78	2133.78	2133.78	2133.78	2133.78	2133.78	2133.78	2133.78	1688.04	1519.15	1285.28	865.094	1003.3	1345.26	1574.04	1516.11	1213.29	1719.5	1814.27	1915.35	1712.43	1509.77	1482.32	2041.5	2133.78	2133.78	2133.78	2133.78	2133.78	2133.78	2133.78
	KSA Grid	0	0	0	0	0	0	0	0	0	29.9844	255.483	420.574	571.142	725.194	923.048	1405.29	1452.29	1047.88	610.236	369.011	492.403	569.208	757.856	819.584	291.823	0	0	0	0	0	0	0	0	0	0	0	0	0	0	0	0	403.133	467.79	416.636	488.141	286.282	365.509	141.816
	Spillage	0	0	0	0	0	622.066	1958.3	0	0	0	0	0	0	0	0	0	0	0	0	0	0	0	0	0	0	0	0	0	0	2118.05	3093.13	3607.36	1632.91	0	80.4378	0	0	0	0	0	0	0	0	0	0	0	0	0
	Demand	3866.09	3845	3709.25	3670.21	3628.66	3596.24	3573.52	3444.28	3535.59	3676.77	3718	3743.01	3751.37	3788.21	3831.91	3890.43	3917.14	3906.84	4095.69	4057.98	4039.01	3973.09	3920.98	3777.15	3681.57	3568.53	3372.17	3168.18	2897.07	3121.4	3396.92	3435.09	3377.17	3142.98	3580.55	3799.87	3978.55	3868.23	3754.45	3402.48	3319.16	3788.72	4017.14	4013.49	4035.41	3808.17	4081.11	4048.33
KSA Grid	kcm/hr
Water Sector	Hour	1	2	3	4	5	6	7	8	9	10	11	12	13	14	15	16	17	18	19	20	21	22	23	24	25	26	27	28	29	30	31	32	33	34	35	36	37	38	39	40	41	42	43	44	45	46	47	48
	RO	154630	154630	154630	154630	154630	154630	154630	154630	154630	154630	154630	154630	154630	154630	154630	154630	154630	154630	154630	154630	154630	154630	154630	154630	154630	154630	154630	154630	154630	154630	154630	154630	154630	154630	154630	154630	154630	154630	154630	154630	154630	154630	154630	154630	154630	154630	154630	154630
	Tank In	66689.7	71095.1	72079.6	75119.5	71366.1	64537.7	65082.3	54502.7	61979.1	75688.2	65175.7	53699.1	40455.6	49156.3	40579.2	37458	51033.7	49789.2	55972.6	51698.1	54280.7	61804.4	69244.4	66215	45166	30938.4	0	0	0	0	0	0	0	0	0	22110.2	23372.4	0	0	0	0	0	0	1385.2	0	0	20038.8	58595.2
	Tank Out	0	0	0	0	0	0	0	0	0	0	0	0	0	0	0	0	0	0	0	0	0	0	0	0	0	0	0	47280.9	148387	101265	41299.2	51058.4	70066.4	121163	16948.6	0	0	23520	73296.4	149113	165326	48061	4589	0	2466.19	66898.4	0	0
	Demand	87940.3	83534.9	82550.4	79510.5	83263.9	90092.3	89547.7	100127	92651	78941.8	89454.3	100931	114174	105474	114051	117172	103596	104841	98657.4	102932	100349	92825.6	85385.6	88415.1	109464	123692	154630	201911	303017	255895	195929	205688	224696	275793	171579	132520	131258	178150	227926	303743	319956	202691	159219	153245	157096	221528	134591	96034.8
[truncated: 120 more columns]

## Sheet: Operations FIG4
PV Only	MW
Power Sector	Hour	1	2	3	4	5	6	7	8	9	10	11	12	13	14	15	16	17	18	19	20	21	22	23	24	25	26	27	28	29	30	31	32	33	34	35	36	37	38	39	40	41	42	43	44	45	46	47	48
	PV	0	0	0	0	0	0	3583.23	10384	18547.4	24660.3	26485.1	23990.6	18040.3	10510.3	3974.2	402.338	0	0	0	0	0	0	0	0	0	0	0	0	0	894.831	7028.24	16317.1	25918.4	33153.7	36271.2	34307.5	27725.1	18306.6	8773.17	2026.65	0	0	0	0	0	0	0	0
	Spillage	0	0	0	0	0	0	0	0	3598.87	9570.6	11354.2	8834.68	2876.01	0	0	0	0	0	0	0	0	0	0	0	0	0	0	0	0	0	0	1469.07	11128.3	18597.8	21277.7	19094.7	12333.6	3025.39	0	0	0	0	0	0	0	0	0	0
	Battery In	0	0	0	0	0	0	0	-6728.33	-11201.5	-11201.5	-11201.5	-11201.5	-11201.5	-6510.69	0	0	0	0	0	0	0	0	0	0	0	0	0	0	0	0	-3419.93	-11201.5	-11201.5	-11201.5	-11201.5	-11201.5	-11201.5	-11201.5	-4807.33	0	0	0	0	0	0	0	0	0
	Battery Out	3496.54	3475.46	3339.7	3300.66	3259.11	3226.69	0	0	0	0	0	0	0	0	69.1057	3699.48	4128.53	4118.23	4307.08	4269.37	4250.41	4184.48	4132.37	3988.54	3703.14	3779.92	3002.62	2798.64	3108.46	1857.02	0	0	0	0	0	0	0	0	0	1587.23	3530.55	4000.11	4228.53	4224.88	4246.81	4019.56	4292.5	4259.72
	Demand	3496.54	3475.46	3339.7	3300.66	3259.11	3226.69	3583.23	3655.67	3746.98	3888.16	3929.39	3954.4	3962.76	3999.6	4043.3	4101.82	4128.53	4118.23	4307.08	4269.37	4250.41	4184.48	4132.37	3988.54	3703.14	3779.92	3002.62	2798.64	3108.46	2751.85	3608.31	3646.48	3588.56	3354.37	3791.94	4011.26	4189.94	4079.62	3965.84	3613.87	3530.55	4000.11	4228.53	4224.88	4246.81	4019.56	4292.5	4259.72
PV Only	kcm/hr
Water Sector	Hour	1	2	3	4	5	6	7	8	9	10	11	12	13	14	15	16	17	18	19	20	21	22	23	24	25	26	27	28	29	30	31	32	33	34	35	36	37	38	39	40	41	42	43	44	45	46	47	48
	RO	62243.3	62243.3	62243.3	62243.3	62243.3	62243.3	157058	207478	207478	207478	207478	207478	207478	207478	207478	207478	207478	207478	207478	207478	207478	207478	207478	207478	160021	207478	62243.3	62243.3	207478	62243.3	207478	207478	207478	207478	207478	207478	207478	207478	207478	207478	207478	207478	207478	207478	207478	207478	207478	207478
	Tank In	0	0	0	0	0	0	-67510.1	-107350	-114827	-128536	-118023	-279712	-93303.2	-102004	-93426.7	-90305.6	-103881	-102637	-108820	-104546	-107128	-114652	-122092	-119063	-50556.7	-83785.9	0	0	0	0	-11548.4	-1789.14	0	0	-35899	-74957.8	-76220	-29327.6	0	0	0	-4786.54	-48258.6	-54232.8	-50381.4	0	-72886.3	-111443
	Tank Out	25697	21291.6	20307.2	17267.2	21020.7	27849.1	0	0	0	0	0	173166	0	0	0	0	0	0	0	0	0	0	0	0	0	0	92386.7	139668	95538.9	193652	0	0	17218.8	68315.7	0	0	0	0	20448.8	96265.4	112478	0	0	0	0	14050.8	0	0
	Demand	87940.3	83534.9	82550.4	79510.5	83263.9	90092.3	89547.7	100127	92651	78941.8	89454.3	100931	114174	105474	114051	117172	103596	104841	98657.4	102932	100349	92825.6	85385.6	88415.1	109464	123692	154630	201911	303017	255895	195929	205688	224696	275793	171579	132520	131258	178150	227926	303743	319956	202691	159219	153245	157096	221528	134591	96034.8
Wind Only	MW
Power Sector	Hour	1	2	3	4	5	6	7	8	9	10	11	12	13	14	15	16	17	18	19	20	21	22	23	24	25	26	27	28	29	30	31	32	33	34	35	36	37	38	39	40	41	42	43	44	45	46	47	48
	Wind	8857.99	11199.8	11005.3	10499.5	10051.1	8880.46	5690.13	3351.37	2505.12	2276.12	2670.48	3090.72	3285.88	3313.34	2834.39	911.286	588.117	1804.89	3264.63	3855.52	3260.97	2662.84	2176.8	1767.69	3397.2	6955.63	7792.67	8853.17	9660.01	8957.45	6847.19	6028.62	4999.96	4278.29	4528.37	5458.28	7109.67	9131.79	11153	11202.4	7543.51	6980.51	7996.38	8739.33	8574.99	6362.42	4991.85	6320.06
	Spillage	1449.16	4010.42	3838.25	3444.31	3134.71	1968.58	0	0	0	0	0	0	0	0	0	0	0	0	0	0	0	0	0	0	0	0	2771.73	1812.81	4444.71	1555.98	0	0	0	0	0	0	1659.18	1732.92	5702.52	4288.69	1368.65	809.16	1692.82	2414.14	4317.99	96.9072	0	1327.48
	Battery In	-3525.57	-3327.24	-3440.62	-3367.84	-3270.53	-3298.46	-2099.44	-738.882	-505.117	-246.382	0	0	0	0	0	0	0	0	0	-205.527	-26.2467	0	0	0	0	-3369.92	-1631.6	-3854.99	-2301.05	-4262.9	-3433.09	-2576.35	-1605.61	-1118.13	-930.639	-1641.24	-1454.77	-3513.47	-1678.86	-3494.04	-2838.52	-2365.45	-2269.23	-2294.52	-204.407	-2440.17	-893.554	-927.066
	Battery Out	0	0	0	0	0	0	0	848.967	1552.77	1664.21	1064.71	669.465	482.67	492.048	1014.7	2996.32	3346.2	2119.13	848.237	425.164	821.472	1327.44	1761.36	2026.64	301.559	0	0	0	0	0	0	0	0	0	0	0	0	0	0	0	0	0	0	0	0	0	0	0
	Demand	3883.27	3862.18	3726.43	3687.39	3645.84	3613.42	3590.7	3461.46	3552.77	3693.95	3735.18	3760.19	3768.55	3805.39	3849.09	3907.61	3934.32	3924.01	4112.87	4075.16	4056.19	3990.27	3938.16	3794.33	3698.75	3585.71	3389.35	3185.36	2914.25	3138.58	3414.1	3452.27	3394.35	3160.16	3597.73	3817.05	3995.73	3885.4	3771.63	3419.66	3336.34	3805.9	4034.32	4030.67	4052.59	3825.35	4098.29	4065.51
Wind Only	kcm/hr
Water Sector	Hour	1	2	3	4	5	6	7	8	9	10	11	12	13	14	15	16	17	18	19	20	21	22	23	24	25	26	27	28	29	30	31	32	33	34	35	36	37	38	39	40	41	42	43	44	45	46	47	48
	RO	158925	158925	158925	158925	158925	158925	158925	158925	158925	158925	158925	158925	158925	158925	158925	158925	158925	158925	158925	158925	158925	158925	158925	158925	158925	158925	158925	158925	158925	158925	158925	158925	158925	158925	158925	158925	158925	158925	158925	158925	158925	158925	158925	158925	158925	158925	158925	158925
	Tank In	-70984.6	-75390	-76374.4	-79414.4	-75660.9	-68832.6	-69377.2	-58797.6	-66273.9	-79983.1	-69470.6	-57994	-44750.5	-53451.2	-44874	-41752.9	-55328.6	-54084.1	-60267.5	-55993	-58575.6	-66099.3	-73539.2	-70509.8	-49460.9	-35233.2	-4294.87	0	0	0	0	0	0	0	0	-26405.1	-27667.3	0	0	0	0	0	0	-5680.07	-1828.68	0	-24333.6	-62890.1
	Tank Out	0	0	0	0	0	0	0	0	0	0	0	0	0	0	0	0	0	0	0	0	0	0	0	0	0	0	0	42986	144092	96970.1	37004.3	46763.6	65771.5	116868	12653.7	0	0	19225.1	69001.5	144818	161031	43766.2	294.128	0	0	62603.5	0	0
	Demand	87940.3	83534.9	82550.4	79510.5	83263.9	90092.3	89547.7	100127	92651	78941.8	89454.3	100931	114174	105474	114051	117172	103596	104841	98657.4	102932	100349	92825.6	85385.6	88415.1	109464	123692	154630	201911	303017	255895	195929	205688	224696	275793	171579	132520	131258	178150	227926	303743	319956	202691	159219	153245	157096	221528	134591	96034.8
[truncated: 120 more columns]

## Sheet: DSM FIG5
Base	MW
Power Sector	Hour	1	2	3	4	5	6	7	8	9	10	11	12	13	14	15	16	17	18	19	20	21	22	23	24	25	26	27	28	29	30	31	32	33	34	35	36	37	38	39	40	41	42	43	44	45	46	47	48
	Co-Op	3840.72	3819.63	3683.88	3644.84	3603.29	3570.87	3548.15	3418.91	3510.22	3651.4	3692.63	3717.64	3726	3762.84	3806.54	3865.06	3891.77	3881.47	4070.32	4032.61	4013.65	3947.72	3895.61	3751.78	3656.21	3543.16	3346.8	3142.81	2871.7	3096.03	3371.55	3409.72	3351.8	3117.61	3555.18	3774.5	3953.18	3842.86	3729.08	3377.11	3293.79	3763.35	3991.77	3988.12	4010.05	3782.8	4055.74	4022.96
	Independent	3599.33	3560.62	3420.93	3369.73	3343.19	3338.09	3313.19	3226.27	3287.68	3374.02	3457.3	3528.21	3589.55	3591.58	3669.6	3740.6	3713	3707.68	3871.8	3851.19	3821.89	3725.88	3644	3512.29	3500.91	3444.78	3372.17	3357.31	3490.62	3526.46	3562.12	3639.32	3657.43	3627.64	3648.34	3711.43	3885.06	3962.31	4047.64	3998.94	3980.46	3980.96	4035.5	4007.95	4045.28	4075.76	4000.96	3813.95
KSA Grid	MW
Power Sector	Hour	1	2	3	4	5	6	7	8	9	10	11	12	13	14	15	16	17	18	19	20	21	22	23	24	25	26	27	28	29	30	31	32	33	34	35	36	37	38	39	40	41	42	43	44	45	46	47	48
	Co-Op	3866.09	3845	3709.25	3670.21	3628.66	3596.24	3573.52	3444.28	3535.59	3676.77	3718	3743.01	3751.37	3788.21	3831.91	3890.43	3917.14	3906.84	4095.69	4057.98	4039.01	3973.09	3920.98	3777.15	3681.57	3568.53	3372.17	3168.18	2897.07	3121.4	3396.92	3435.09	3377.17	3142.98	3580.55	3799.87	3978.55	3868.23	3754.45	3402.48	3319.16	3788.72	4017.14	4013.49	4035.41	3808.17	4081.11	4048.33
	Independent	3599.33	3560.62	3420.93	3369.73	3343.19	3338.09	3313.19	3226.27	3287.68	3374.02	3457.3	3528.21	3589.55	3591.58	3669.6	3740.6	3713	3707.68	3871.8	3851.19	3821.89	3725.88	3644	3512.29	3500.91	3444.78	3372.17	3357.31	3490.62	3526.46	3562.12	3639.32	3657.43	3627.64	3648.34	3711.43	3885.06	3962.31	4047.64	3998.94	3980.46	3980.96	4035.5	4007.95	4045.28	4075.76	4000.96	3813.95
PV Only	MW
Power Sector	Hour	1	2	3	4	5	6	7	8	9	10	11	12	13	14	15	16	17	18	19	20	21	22	23	24	25	26	27	28	29	30	31	32	33	34	35	36	37	38	39	40	41	42	43	44	45	46	47	48
	Co-Op	3496.54	3475.46	3339.7	3300.66	3259.11	3226.69	3583.23	3655.67	3746.98	3888.16	3929.39	3954.4	3962.76	3999.6	4043.3	4101.82	4128.53	4118.23	4307.08	4269.37	4250.41	4184.48	4132.37	3988.54	3703.14	3779.92	3002.62	2798.64	3108.46	2751.85	3608.31	3646.48	3588.56	3354.37	3791.94	4011.26	4189.94	4079.62	3965.84	3613.87	3530.55	4000.11	4228.53	4224.88	4246.81	4019.56	4292.5	4259.72
	Independent	3599.33	3560.62	3420.93	3369.73	3343.19	3338.09	3313.19	3226.27	3287.68	3374.02	3457.3	3528.21	3589.55	3591.58	3669.6	3740.6	3713	3707.68	3871.8	3851.19	3821.89	3725.88	3644	3512.29	3500.91	3444.78	3372.17	3357.31	3490.62	3526.46	3562.12	3639.32	3657.43	3627.64	3648.34	3711.43	3885.06	3962.31	4047.64	3998.94	3980.46	3980.96	4035.5	4007.95	4045.28	4075.76	4000.96	3813.95
Wind Only	MW
Power Sector	Hour	1	2	3	4	5	6	7	8	9	10	11	12	13	14	15	16	17	18	19	20	21	22	23	24	25	26	27	28	29	30	31	32	33	34	35	36	37	38	39	40	41	42	43	44	45	46	47	48
	Co-Op	3883.27	3862.18	3726.43	3687.39	3645.84	3613.42	3590.7	3461.46	3552.77	3693.95	3735.18	3760.19	3768.55	3805.39	3849.09	3907.61	3934.32	3924.01	4112.87	4075.16	4056.19	3990.27	3938.16	3794.33	3698.75	3585.71	3389.35	3185.36	2914.25	3138.58	3414.1	3452.27	3394.35	3160.16	3597.73	3817.05	3995.73	3885.4	3771.63	3419.66	3336.34	3805.9	4034.32	4030.67	4052.59	3825.35	4098.29	4065.51
	Independent	3599.33	3560.62	3420.93	3369.73	3343.19	3338.09	3313.19	3226.27	3287.68	3374.02	3457.3	3528.21	3589.55	3591.58	3669.6	3740.6	3713	3707.68	3871.8	3851.19	3821.89	3725.88	3644	3512.29	3500.91	3444.78	3372.17	3357.31	3490.62	3526.46	3562.12	3639.32	3657.43	3627.64	3648.34	3711.43	3885.06	3962.31	4047.64	3998.94	3980.46	3980.96	4035.5	4007.95	4045.28	4075.76	4000.96	3813.95
[truncated: 120 more columns]
