# Supplementary material for: Simulated co-optimization of renewable energy and desalination systems in Neom, Saudi Arabia
Source: Nat Commun. 2022 Jun 18;13:3514. doi: 10.1038/s41467-022-31233-3 (PMC9206678; doi:10.1038/s41467-022-31233-3)
Supplement: Supplementary file 4 — Supplementary Data 2 [file 41467_2022_31233_MOESM4_ESM.xlsx]

## Sheet: DNI
	t1	t2	t3	t4	t5	t6	t7	t8	t9	t10	t11	t12	t13	t14	t15	t16	t17	t18	t19	t20	t21	t22	t23	t24
del1*del3.c1.(y2020*y2029).o1	0	0	0	0	0	409.172	725.963	855.54	918.95	949.42	957.41	944.28	909.43	842.999	716.834	417.425	0	0	0	0	0	0	0	0
del1*del3.c1.(y2020*y2029).o2	0	0	0	0	0	528.744	762.809	868.232	922.519	949.431	957.862	949.808	921.804	864.255	751.736	498.53	0	0	0	0	0	0	0	0
del1*del3.c1.(y2020*y2029).o3	0	0	0	25.5492	532.149	737.278	839.318	896.383	928.538	944.68	947.532	938.576	916.6	876.334	806.053	676.247	392.957	0	0	0	0	0	0	0
del1*del3.c1.(y2020*y2029).o4	0	0	0	0	247.667	648.982	806.031	884.651	927.019	947.649	951.512	939.019	908.191	851.538	741.548	494.958	0	0	0	0	0	0	0	0
del1*del3.c1.(y2020*y2029).o5	0	0	0	0	0	433.064	707.185	824.135	880.268	903.277	902.087	876.721	818.632	702.537	443.151	0	0	0	0	0	0	0	0	0
del1*del3.c1.(y2020*y2029).o6	0	0	0	0	0	335.535	674.881	812.404	877.994	906.061	907.152	882.871	808.438	682.231	402.21	0	0	0	0	0	0	0	0	0
del1*del3.c1.(y2020*y2029).o7	0	0	0	0	0	245.573	635.628	789.741	862.581	894.505	898.479	876.281	819.854	702.5	433.062	0	0	0	0	0	0	0	0	0
del1*del3.c2.(y2020*y2029).o1	0	0	0	0	0	430.16	745.638	875.722	938.764	968.018	976.227	965.695	931.191	863.951	734.519	424.532	0	0	0	0	0	0	0	0
del1*del3.c2.(y2020*y2029).o2	0	0	0	0	0	548.114	779.29	883.602	937.586	963.691	971.347	962.719	933.967	876.003	763.279	505.749	0	0	0	0	0	0	0	0
del1*del3.c2.(y2020*y2029).o3	0	0	0	46.455	557.989	758.755	857.658	912.899	944.339	959.174	960.767	950.744	928.02	887.672	817.661	688.67	403.642	0	0	0	0	0	0	0
del1*del3.c2.(y2020*y2029).o4	0	0	0	0	275.2	673.795	827.572	903.966	944.408	963.618	967.103	956.354	926.517	869.729	759.734	511.156	0	0	0	0	0	0	0	0
del1*del3.c2.(y2020*y2029).o5	0	0	0	0	0	452.538	726.67	842.5	897.735	919.622	917.531	891.586	833.392	716.166	448.056	0	0	0	0	0	0	0	0	0
del1*del3.c2.(y2020*y2029).o6	0	0	0	0	0	354.183	694.768	830.821	895.356	922.832	923.966	899.765	841.843	677.211	335.88	0	0	0	0	0	0	0	0	0
del1*del3.c2.(y2020*y2029).o7	0	0	0	0	0	259.831	653.495	807.415	879.77	911.1	914.314	891.15	833.627	714.189	435.045	0	0	0	0	0	0	0	0	0
del1*del3.c3.(y2020*y2029).o1	0	0	0	0	0	460.559	758.826	883.286	944.758	974.003	981.632	968.63	933.017	864.662	733.286	413.023	0	0	0	0	0	0	0	0
del1*del3.c3.(y2020*y2029).o2	0	0	0	0	0.00595271	586.548	807.039	905.471	955.506	978.899	983.445	971.317	940.521	880.254	762.756	493.513	0	0	0	0	0	0	0	0
del1*del3.c3.(y2020*y2029).o3	0	0	0	53.7645	570.591	769.703	867.939	922.337	953.825	969.658	971.774	960.939	936.591	892.802	818.461	681.613	374.273	0	0	0	0	0	0	0
del1*del3.c3.(y2020*y2029).o4	0	0	0	0	283.813	661.511	811.555	886.906	926.668	945.547	949.547	936.48	906.12	849.528	740.147	484.229	0	0	0	0	0	0	0	0
del1*del3.c3.(y2020*y2029).o5	0	0	0	0	0	483.923	741.379	854.026	909.391	932.95	931.982	906.681	849.059	732.361	460.068	0	0	0	0	0	0	0	0	0
del1*del3.c3.(y2020*y2029).o6	0	0	0	0	0	407.46	725.061	854.677	916.372	942.38	942.69	917.684	858.313	735.674	444.183	0	0	0	0	0	0	0	0	0
del1*del3.c3.(y2020*y2029).o7	0	0	0	0	0	316.497	681.49	825.465	892.782	921.01	922.068	897.939	839.247	716.269	431.538	0	0	0	0	0	0	0	0	0
del1*del3.c4.(y2020*y2029).o1	0	0	0	0	0	450.905	755.924	883.02	945.928	975.532	983.41	970.82	936.385	870.257	738.7	418.788	0	0	0	0	0	0	0	0
del1*del3.c4.(y2020*y2029).o2	0	0	0	0	0	564.172	787.742	888.921	940.947	966.3	972.41	960.923	929.918	870.308	755.375	491.842	0	0	0	0	0	0	0	0
del1*del3.c4.(y2020*y2029).o3	0	0	0	61.3318	564.072	761.456	859.791	916.409	949.206	964.955	966.461	955.568	930.926	888.344	816.114	683.47	388.102	0	0	0	0	0	0	0
del1*del3.c4.(y2020*y2029).o4	0	0	0	0	284.783	667.508	817.386	892.376	932.529	951.963	955.461	943.97	916.093	860.32	748.34	490.251	0	0	0	0	0	0	0	0
del1*del3.c4.(y2020*y2029).o5	0	0	0	0	0	392.289	733.562	846.628	901.254	923.611	921.646	895.669	837.483	719.021	444.893	0	0	0	0	0	0	0	0	0
del1*del3.c4.(y2020*y2029).o6	0	0	0	0	0	370.073	698.852	832.034	895.331	922.165	923.61	899.685	840.426	703.448	281.505	0	0	0	0	0	0	0	0	0
del1*del3.c4.(y2020*y2029).o7	0	0	0	0	0	282.365	661.818	811.313	881.738	912.292	915.407	892.171	833.586	711.567	425.515	0	0	0	0	0	0	0	0	0
del1*del3.c5.(y2020*y2029).o1	0	0	0	0	0	463.155	757.984	881.62	943.459	972.063	980.145	967.283	931.635	862.81	728.317	403.222	0	0	0	0	0	0	0	0
del1*del3.c5.(y2020*y2029).o2	0	0	0	0	0.223045	584.691	802.393	900.603	950.927	974.835	979.857	968.218	936.81	875.71	757.105	484.115	0	0	0	0	0	0	0	0
del1*del3.c5.(y2020*y2029).o3	0	0	0	64.3776	565.182	761.628	859.004	914.338	946.658	962.839	965.884	956.494	933.593	891.666	817.921	680.765	370.884	0	0	0	0	0	0	0
del1*del3.c5.(y2020*y2029).o4	0	0	0	0	287.801	658.078	806.848	881.867	921.935	940.245	942.317	931.651	901.827	843.98	732.591	474.233	0	0	0	0	0	0	0	0
del1*del3.c5.(y2020*y2029).o5	0	0	0	0	0	478.293	735.884	846.839	901.459	923.59	923.33	899.655	842.433	724.956	449.353	0	0	0	0	0	0	0	0	0
del1*del3.c5.(y2020*y2029).o6	0	0	0	0	0	398.489	711.714	841.005	903.244	930.124	931.111	906.064	845.977	720.979	424.245	0	0	0	0	0	0	0	0	0
del1*del3.c5.(y2020*y2029).o7	0	0	0	0	0	315.179	675.142	818.572	886.139	914.83	916.311	891.312	831.204	708.765	420.294	0	0	0	0	0	0	0	0	0
del1*del3.c6.(y2020*y2029).o1	0	0	0	0	0	443.755	743.263	868.038	929.065	957.793	962.392	947.745	911.026	843.345	712.708	401.738	0	0	0	0	0	0	0	0
del1*del3.c6.(y2020*y2029).o2	0	0	0	0	2.29592e-15	567.86	791.965	892.785	943.448	967.162	972.16	960.077	928.488	867.658	750.358	485.175	0	0	0	0	0	0	0	0
del1*del3.c6.(y2020*y2029).o3	0	0	0	36.9226	548.674	751.394	851.597	906.876	938.379	953.9	955.968	946.203	922.059	878.878	804.492	667.576	364.113	0	0	0	0	0	0	0
del1*del3.c6.(y2020*y2029).o4	0	0	0	0	264.78	644.706	797.099	873.9	914.786	933.953	936.192	922.939	893.556	837.485	727.368	475.459	0	0	0	0	0	0	0	0
del1*del3.c6.(y2020*y2029).o5	0	0	0	0	0	464.9	725.323	840.176	896.147	918.191	915.832	889.833	831.537	715.252	450.408	0	0	0	0	0	0	0	0	0
del1*del3.c6.(y2020*y2029).o6	0	0	0	0	0	390.291	708.495	839.316	902.352	928.968	928.876	903.391	844.176	722.889	439.793	0	0	0	0	0	0	0	0	0
del1*del3.c6.(y2020*y2029).o7	0	0	0	0	0	298.367	661.382	806.408	874.721	903.661	904.947	878.827	817.299	694.828	421.029	0	0	0	0	0	0	0	0	0
del1*del3.c7.(y2020*y2029).o1	0	0	0	0	0	417.596	719.293	845.645	907.937	935.397	940.599	925.944	890.188	823.89	697.26	398.409	0	0	0	0	0	0	0	0
del1*del3.c7.(y2020*y2029).o2	0	0	0	0	0	541.786	770.392	873.141	925.213	949.758	955.445	944.602	914.377	854.333	738.64	481.405	0	0	0	0	0	0	0	0
del1*del3.c7.(y2020*y2029).o3	0	0	0	21.4248	520.817	727.016	829.151	886.337	918.614	935.274	939.06	931.303	909.864	868.749	795.144	659.179	363.171	0	0	0	0	0	0	0
del1*del3.c7.(y2020*y2029).o4	0	0	0	0	242.385	627.202	782.266	860.51	902.34	922.59	926.842	915.874	886.714	829.537	717.743	469.823	0	0	0	0	0	0	0	0
del1*del3.c7.(y2020*y2029).o5	0	0	0	0	0	441.894	704.532	819.268	874.737	896.94	894.98	869.861	813.91	700.5	443.552	0	0	0	0	0	0	0	0	0
del1*del3.c7.(y2020*y2029).o6	0	0	0	0	0	355.96	677.357	810.238	873.566	900.461	901.214	876.837	818.599	699.1	425.553	0	0	0	0	0	0	0	0	0
del1*del3.c7.(y2020*y2029).o7	0	0	0	0	0	270.532	635.542	782.597	852.335	882.28	884.748	861.3	803.567	686.293	421.424	0	0	0	0	0	0	0	0	0
del1*del3.c8.(y2020*y2029).o1	0	0	0	0	0	429.244	741.197	869.561	932.951	961.687	966.431	953.974	921.055	855.205	727.273	422.805	0	0	0	0	0	0	0	0
del1*del3.c8.(y2020*y2029).o2	0	0	0	0	0	553.016	780.701	882.821	935.037	960.453	966.986	957.777	929.298	872.08	760.046	504.827	0	0	0	0	0	0	0	0
del1*del3.c8.(y2020*y2029).o3	0	0	0	31.4681	547.597	752.25	853.196	909.132	940.158	955.284	957.062	946.337	922.298	880.185	807.317	675.68	386.908	0	0	0	0	0	0	0
del1*del3.c8.(y2020*y2029).o4	0	0	0	0	259.323	654.33	808.733	885.532	926.537	946.804	951.751	942.588	913.742	853.395	742.417	493.026	0	0	0	0	0	0	0	0
del1*del3.c8.(y2020*y2029).o5	0	0	0	0	0	455.006	723.855	838.426	893.357	916.072	914.647	888.932	830.951	715.903	455.08	0	0	0	0	0	0	0	0	0
del1*del3.c8.(y2020*y2029).o6	0	0	0	0	0	363.916	697.92	832.562	896.543	923.198	923.62	899.386	841.925	722.392	442.659	0	0	0	0	0	0	0	0	0
del1*del3.c8.(y2020*y2029).o7	0	0	0	0	0	271.163	654.441	804.688	875.188	905.61	908.716	886.334	829.965	712.706	440.679	0	0	0	0	0	0	0	0	0
del1*del3.c9.(y2020*y2029).o1	0	0	0	0	0	390.965	705.598	832.478	893.342	921.207	928.303	918.511	891.958	831.714	710.045	420.73	0	0	0	0	0	0	0	0
del1*del3.c9.(y2020*y2029).o2	0	0	0	0	0	512.908	748.296	854.666	908.957	935.796	943.972	936.005	908.928	852.553	738.121	486.16	0	0	0	0	0	0	0	0
del1*del3.c9.(y2020*y2029).o3	0	0	0	10.078	505.09	714.77	820.141	880.295	914.953	933.508	939.701	934.955	915.727	874.024	800.077	667.269	383.555	0	0	0	0	0	0	0
del1*del3.c9.(y2020*y2029).o4	0	0	0	0	220.789	620.93	780.778	862.173	906.778	929.24	935.836	927.196	898.448	838.683	726.399	483.011	0	0	0	0	0	0	0	0
del1*del3.c9.(y2020*y2029).o5	0	0	0	0	0	417.547	689.777	807.188	863.895	887.12	886.414	862.165	805.837	692.584	442.092	0	0	0	0	0	0	0	0	0
del1*del3.c9.(y2020*y2029).o6	0	0	0	0	0	314.897	647.791	786.272	853.951	883.86	886.985	864.462	808.04	691.394	410.215	0	0	0	0	0	0	0	0	0
del1*del3.c9.(y2020*y2029).o7	0	0	0	0	0	235.417	617.613	771.39	845.456	878.818	884.194	863.097	807.785	692.567	431.776	0	0	0	0	0	0	0	0	0
del1*del3.c10.(y2020*y2029).o1	0	0	0	0	0	459.282	745.283	866.778	927.251	957.062	965.43	956.084	921.715	852.192	712.922	376.592	0	0	0	0	0	0	0	0
del1*del3.c10.(y2020*y2029).o2	0	0	0	0	1.8904	581.724	796.434	895.804	947.103	971.249	975.637	962.559	930.265	868.435	747.754	467.021	0	0	0	0	0	0	0	0
del1*del3.c10.(y2020*y2029).o3	0	0	0	83.2237	561.253	752.05	847.855	903.002	934.369	950.223	953.792	945.222	923.258	882.51	808.806	669.896	352.627	0	0	0	0	0	0	0
del1*del3.c10.(y2020*y2029).o4	0	0	0	0	297.971	653.391	798.84	872.931	912.914	932.095	934.856	920.537	888.186	828.238	712.897	447.361	0	0	0	0	0	0	0	0
del1*del3.c10.(y2020*y2029).o5	0	0	0	0	0	482.465	727.72	835.518	888.519	910.443	908.157	882.53	825.132	706.278	424.543	0	0	0	0	0	0	0	0	0
del1*del3.c10.(y2020*y2029).o6	0	0	0	0	0	399.272	701.957	829.445	891.348	918.407	918.681	892.995	831.597	704.601	400.958	0	0	0	0	0	0	0	0	0
del1*del3.c10.(y2020*y2029).o7	0	0	0	0	0	319.877	665.57	805.577	871.833	900.182	902.231	877.817	816.879	690.591	395.721	0	0	0	0	0	0	0	0	0

## Sheet: PV Capacity Factor
	t1	t2	t3	t4	t5	t6	t7	t8	t9	t10	t11	t12	t13	t14	t15	t16	t17	t18	t19	t20	t21	t22	t23	t24
del1*del3.p1.(y2020*y2029).o1	0	0	0	0	0	0	0.0605321	0.207145	0.390211	0.542849	0.599455	0.547374	0.41035	0.235455	0.0819512	0.00276588	0	0	0	0	0	0	0	0
del1*del3.p1.(y2020*y2029).o2	0	0	0	0	0	0.00682666	0.129383	0.335936	0.558551	0.728679	0.798067	0.745483	0.591062	0.378385	0.170655	0.0338273	0	0	0	0	0	0	0	0
del1*del3.p1.(y2020*y2029).o3	0	0	0	0.000519143	0.049482	0.210232	0.459746	0.738341	0.980006	1	1	1	0.984156	0.7271	0.43965	0.194817	0.0412873	0	0	0	0	0	0	0
del1*del3.p1.(y2020*y2029).o4	0	0	0	0	0.00656508	0.107453	0.317111	0.571671	0.807165	0.973381	1	0.94918	0.759026	0.507973	0.256139	0.067706	0	0	0	0	0	0	0	0
del1*del3.p1.(y2020*y2029).o5	0	0	0	0	0	0	0.0754389	0.199014	0.33379	0.425145	0.438513	0.370741	0.243793	0.109032	0.0181281	0	0	0	0	0	0	0	0	0
del1*del3.p1.(y2020*y2029).o6	0	0	0	0	0	0	0.00260208	0.0907562	0.192966	0.273118	0.293926	0.244933	0.150835	0.0548489	0.000370019	0	0	0	0	0	0	0	0	0
del1*del3.p1.(y2020*y2029).o7	0	0	0	0	0	0	0	0.0610442	0.143222	0.215119	0.241731	0.204977	0.124066	0.0383312	0	0	0	0	0	0	0	0	0	0
del1*del3.p2.(y2020*y2029).o1	0	0	0	0	0	0	0.0333064	0.171241	0.339966	0.481527	0.5405	0.496366	0.364773	0.194522	0.051318	0	0	0	0	0	0	0	0	0
del1*del3.p2.(y2020*y2029).o2	0	0	0	0	0	0	0.0791011	0.254723	0.445052	0.59722	0.659119	0.612043	0.475206	0.288539	0.113547	0.0114233	0	0	0	0	0	0	0	0
del1*del3.p2.(y2020*y2029).o3	0	0	0	0	0.0294087	0.166465	0.387919	0.646612	0.884904	1	1	1	0.854498	0.627266	0.37417	0.157739	0.02921	0	0	0	0	0	0	0
del1*del3.p2.(y2020*y2029).o4	0	0	0	0	0	0.0758568	0.260172	0.49202	0.709346	0.857223	0.934389	0.874219	0.683708	0.436475	0.202989	0.0460272	0	0	0	0	0	0	0	0
del1*del3.p2.(y2020*y2029).o5	0	0	0	0	0	0	0.0420579	0.164999	0.290883	0.376368	0.385216	0.316867	0.197743	0.0771312	0.00566886	0	0	0	0	0	0	0	0	0
del1*del3.p2.(y2020*y2029).o6	0	0	0	0	0	0	0	0.0263553	0.120595	0.193984	0.210148	0.166192	0.0847098	0.00656321	0	0	0	0	0	0	0	0	0	0
del1*del3.p2.(y2020*y2029).o7	0	0	0	0	0	0	0	0.013905	0.0937486	0.156105	0.172651	0.13497	0.0631046	0	0	0	0	0	0	0	0	0	0	0
del1*del3.p3.(y2020*y2029).o1	0	0	0	0	0	0	0.0539044	0.211555	0.389232	0.52866	0.579007	0.521498	0.37557	0.196252	0.0503753	0	0	0	0	0	0	0	0	0
del1*del3.p3.(y2020*y2029).o2	0	0	0	0	0	0	0.0823171	0.272975	0.481722	0.641006	0.702098	0.648826	0.501223	0.304417	0.123301	0.0155735	0	0	0	0	0	0	0	0
del1*del3.p3.(y2020*y2029).o3	0	0	0	0	0.0314652	0.170353	0.402567	0.677959	0.937199	1	1	1	0.886884	0.642734	0.383656	0.1655	0.0317096	0	0	0	0	0	0	0
del1*del3.p3.(y2020*y2029).o4	0	0	0	0	0.000860343	0.0775523	0.264689	0.497334	0.71565	0.920567	0.995731	0.911245	0.703312	0.442145	0.200772	0.042201	0	0	0	0	0	0	0	0
del1*del3.p3.(y2020*y2029).o5	0	0	0	0	0	0	0.0443385	0.17773	0.328333	0.423783	0.427319	0.345719	0.212516	0.0807428	0.00466912	0	0	0	0	0	0	0	0	0
del1*del3.p3.(y2020*y2029).o6	0	0	0	0	0	0	0	0.0313099	0.133049	0.208459	0.224531	0.177436	0.0898626	0.00776173	0	0	0	0	0	0	0	0	0	0
del1*del3.p3.(y2020*y2029).o7	0	0	0	0	0	0	0	0.021111	0.111285	0.182035	0.208797	0.17341	0.0899774	0.00905023	0	0	0	0	0	0	0	0	0	0
del1*del3.p4.(y2020*y2029).o1	0	0	0	0	0	0	0.0360892	0.195259	0.385139	0.539472	0.59965	0.543662	0.400411	0.21806	0.0629732	0	0	0	0	0	0	0	0	0
del1*del3.p4.(y2020*y2029).o2	0	0	0	0	0	0	0.0716693	0.234176	0.417528	0.56712	0.634891	0.596892	0.467662	0.292373	0.122068	0.0156623	0	0	0	0	0	0	0	0
del1*del3.p4.(y2020*y2029).o3	0	0	0	0	0.0333196	0.165777	0.381516	0.6451	0.892967	1	1	1	0.839718	0.619864	0.378387	0.168299	0.0338422	0	0	0	0	0	0	0
del1*del3.p4.(y2020*y2029).o4	0	0	0	0	0	0.0630367	0.215196	0.433516	0.649039	0.795865	0.855151	0.828106	0.679826	0.445138	0.212558	0.0502243	0	0	0	0	0	0	0	0
del1*del3.p4.(y2020*y2029).o5	0	0	0	0	0	0	0.0295567	0.134026	0.266317	0.371545	0.397013	0.336243	0.217277	0.0898917	0.00930136	0	0	0	0	0	0	0	0	0
del1*del3.p4.(y2020*y2029).o6	0	0	0	0	0	0	0	0	0.0783121	0.148227	0.169211	0.132331	0.060816	0	0	0	0	0	0	0	0	0	0	0
del1*del3.p4.(y2020*y2029).o7	0	0	0	0	0	0	0	0	0.0594377	0.123574	0.154691	0.134353	0.072011	0.00636075	0	0	0	0	0	0	0	0	0	0
del1*del3.p5.(y2020*y2029).o1	0	0	0	0	0	0	0.0635221	0.237636	0.430234	0.57629	0.628153	0.569317	0.418598	0.228501	0.0688106	0	0	0	0	0	0	0	0	0
del1*del3.p5.(y2020*y2029).o2	0	0	0	0	0	0	0.0676793	0.246121	0.448267	0.604905	0.669937	0.628476	0.492908	0.305907	0.128418	0.0187554	0	0	0	0	0	0	0	0
del1*del3.p5.(y2020*y2029).o3	0	0	0	0	0.0325685	0.163719	0.386053	0.649586	0.898446	1	1	1	0.897071	0.660194	0.397033	0.172848	0.0334568	0	0	0	0	0	0	0
del1*del3.p5.(y2020*y2029).o4	0	0	0	0	0.00136432	0.0702458	0.2383	0.459962	0.667553	0.839053	0.943708	0.913535	0.735807	0.474952	0.222747	0.0508176	0	0	0	0	0	0	0	0
del1*del3.p5.(y2020*y2029).o5	0	0	0	0	0	0	0.0331669	0.140508	0.284321	0.411267	0.445749	0.373569	0.236006	0.0961108	0.0105041	0	0	0	0	0	0	0	0	0
del1*del3.p5.(y2020*y2029).o6	0	0	0	0	0	0	0	0.022753	0.120462	0.195463	0.213115	0.170001	0.088401	0.0102576	0	0	0	0	0	0	0	0	0	0
del1*del3.p5.(y2020*y2029).o7	0	0	0	0	0	0	0	0	0.0769613	0.14629	0.174162	0.153472	0.0892748	0.0184867	0	0	0	0	0	0	0	0	0	0
del1*del3.p6.(y2020*y2029).o1	0	0	0	0	0	0	0.0836743	0.246049	0.428673	0.583405	0.631124	0.566742	0.415712	0.230031	0.0736244	0.000182629	0	0	0	0	0	0	0	0
del1*del3.p6.(y2020*y2029).o2	0	0	0	0	0	0.0104964	0.141512	0.36669	0.603657	0.777342	0.836263	0.77117	0.607786	0.388658	0.17604	0.0354436	0	0	0	0	0	0	0	0
del1*del3.p6.(y2020*y2029).o3	0	0	0	0.00105389	0.0575532	0.225818	0.492205	0.79443	1	1	1	1	1	0.727955	0.435246	0.189401	0.0377445	0	0	0	0	0	0	0
del1*del3.p6.(y2020*y2029).o4	0	0	0	0	0.00952154	0.116972	0.335814	0.582123	0.819864	1	1	0.952666	0.734264	0.464131	0.215279	0.0502109	0	0	0	0	0	0	0	0
del1*del3.p6.(y2020*y2029).o5	0	0	0	0	0	0.00139616	0.0930838	0.23943	0.383635	0.477041	0.477175	0.389294	0.248089	0.106037	0.0157847	0	0	0	0	0	0	0	0	0
del1*del3.p6.(y2020*y2029).o6	0	0	0	0	0	0	0.00341075	0.104733	0.227002	0.312997	0.326384	0.267839	0.164031	0.0568001	0	0	0	0	0	0	0	0	0	0
del1*del3.p6.(y2020*y2029).o7	0	0	0	0	0	0	2.16392e-05	0.083482	0.177264	0.24647	0.268574	0.222763	0.129221	0.0364102	0	0	0	0	0	0	0	0	0	0
del1*del3.p7.(y2020*y2029).o1	0	0	0	0	0	0	0.0887361	0.257152	0.459313	0.610695	0.655885	0.594111	0.446755	0.26028	0.0984182	0.0099636	0	0	0	0	0	0	0	0
del1*del3.p7.(y2020*y2029).o2	0	0	0	0	0	0.0221599	0.174049	0.404081	0.64185	0.821027	0.898229	0.849601	0.686593	0.453349	0.217261	0.0501885	0	0	0	0	0	0	0	0
del1*del3.p7.(y2020*y2029).o3	0	0	0	0.00108514	0.065498	0.253056	0.530463	0.83424	1	1	1	1	1	0.778997	0.468685	0.20892	0.0442205	0	0	0	0	0	0	0
del1*del3.p7.(y2020*y2029).o4	0	0	0	0	0.0120083	0.134653	0.356626	0.617529	0.86241	1	1	0.983615	0.766926	0.492496	0.237875	0.0616495	0	0	0	0	0	0	0	0
del1*del3.p7.(y2020*y2029).o5	0	0	0	0	0	0.0065449	0.10475	0.252918	0.406364	0.501099	0.499082	0.409701	0.269884	0.124017	0.0242095	0	0	0	0	0	0	0	0	0
del1*del3.p7.(y2020*y2029).o6	0	0	0	0	0	0	0.0370409	0.151605	0.272887	0.355445	0.369529	0.313569	0.208147	0.0919793	0.0132103	0	0	0	0	0	0	0	0	0
del1*del3.p7.(y2020*y2029).o7	0	0	0	0	0	0	0.0193438	0.11501	0.214066	0.288265	0.310707	0.265324	0.168518	0.0657168	0.00457937	0	0	0	0	0	0	0	0	0
del1*del3.p8.(y2020*y2029).o1	0	0	0	0	0	0	0.0562304	0.206324	0.387403	0.528366	0.58021	0.527308	0.387817	0.211891	0.0650855	0	0	0	0	0	0	0	0	0
del1*del3.p8.(y2020*y2029).o2	0	0	0	0	0	0.00795688	0.136827	0.335641	0.544667	0.69857	0.761385	0.714867	0.569024	0.36097	0.159027	0.0279747	0	0	0	0	0	0	0	0
del1*del3.p8.(y2020*y2029).o3	0	0	0	0.000956306	0.0593969	0.233481	0.485675	0.757653	0.989485	1	1	1	0.929611	0.684187	0.419143	0.186973	0.0389216	0	0	0	0	0	0	0
del1*del3.p8.(y2020*y2029).o4	0	0	0	0	0.00662931	0.111609	0.317901	0.558711	0.789497	0.952389	1	0.941741	0.740359	0.473332	0.222868	0.0527758	0	0	0	0	0	0	0	0
del1*del3.p8.(y2020*y2029).o5	0	0	0	0	0	0	0.0785079	0.20881	0.338101	0.420819	0.425512	0.349162	0.222213	0.0928222	0.0114626	0	0	0	0	0	0	0	0	0
del1*del3.p8.(y2020*y2029).o6	0	0	0	0	0	0	0	0.0835534	0.189326	0.266689	0.283604	0.231358	0.136495	0.0401737	0	0	0	0	0	0	0	0	0	0
del1*del3.p8.(y2020*y2029).o7	0	0	0	0	0	0	0	0.0605578	0.141152	0.205262	0.227867	0.189883	0.108	0.0255205	0	0	0	0	0	0	0	0	0	0
del1*del3.p9.(y2020*y2029).o1	0	0	0	0	0	0	0.0737262	0.236111	0.421834	0.567834	0.620298	0.57826	0.458031	0.284867	0.121772	0.0179365	0	0	0	0	0	0	0	0
del1*del3.p9.(y2020*y2029).o2	0	0	0	0	0	0.0174162	0.142931	0.351639	0.580039	0.764188	0.852882	0.815884	0.659737	0.438389	0.212992	0.0505981	0	0	0	0	0	0	0	0
del1*del3.p9.(y2020*y2029).o3	0	0	0	0.000532794	0.046856	0.18936	0.421339	0.706389	0.985204	1	1	1	1	0.777759	0.475631	0.216232	0.0479076	0	0	0	0	0	0	0
del1*del3.p9.(y2020*y2029).o4	0	0	0	0	0.00865669	0.106446	0.311655	0.579145	0.841618	1	1	1	0.812082	0.539287	0.267381	0.0712917	0	0	0	0	0	0	0	0
del1*del3.p9.(y2020*y2029).o5	0	0	0	0	0	0.00600372	0.0940192	0.232128	0.361107	0.455268	0.465401	0.393756	0.268055	0.131296	0.028631	0	0	0	0	0	0	0	0	0
del1*del3.p9.(y2020*y2029).o6	0	0	0	0	0	0	0.0267592	0.124791	0.242334	0.328662	0.349765	0.300056	0.197877	0.0850386	0.0109661	0	0	0	0	0	0	0	0	0
del1*del3.p9.(y2020*y2029).o7	0	0	0	0	0	0	0.0134512	0.0998383	0.209192	0.290346	0.313043	0.268358	0.174339	0.0711048	0.00617643	0	0	0	0	0	0	0	0	0
del1*del3.p10.(y2020*y2029).o1	0	0	0	0	0	0	0.0651903	0.263314	0.479965	0.640232	0.695472	0.639597	0.482417	0.278063	0.098371	0.00650244	0	0	0	0	0	0	0	0
del1*del3.p10.(y2020*y2029).o2	0	0	0	0	0	0	0.0711615	0.24252	0.436483	0.607109	0.68403	0.654867	0.52523	0.334242	0.146739	0.0253758	0	0	0	0	0	0	0	0
del1*del3.p10.(y2020*y2029).o3	0	0	0	8.37326e-05	0.0412652	0.178876	0.395438	0.640639	0.8676	1	1	1	0.917127	0.691541	0.422161	0.187153	0.0370327	0	0	0	0	0	0	0
del1*del3.p10.(y2020*y2029).o4	0	0	0	0	0.00529567	0.0854248	0.262999	0.495327	0.716199	0.892074	0.9708	0.908744	0.73361	0.492832	0.243084	0.0594118	0	0	0	0	0	0	0	0
del1*del3.p10.(y2020*y2029).o5	0	0	0	0	0	0	0.0323978	0.134987	0.276986	0.394456	0.433056	0.390283	0.265867	0.118785	0.0193314	0	0	0	0	0	0	0	0	0
del1*del3.p10.(y2020*y2029).o6	0	0	0	0	0	0	0	0.0205703	0.132922	0.223327	0.244684	0.200056	0.11296	0.0282862	0	0	0	0	0	0	0	0	0	0
del1*del3.p10.(y2020*y2029).o7	0	0	0	0	0	0	0	0	0.0626231	0.131578	0.167255	0.151736	0.0928559	0.0268131	0	0	0	0	0	0	0	0	0	0

## Sheet: Wind Capacity Factor
	t1	t2	t3	t4	t5	t6	t7	t8	t9	t10	t11	t12	t13	t14	t15	t16	t17	t18	t19	t20	t21	t22	t23	t24
del1*del3.w1.(y2020*y2029).o1	0.401459	0.599309	0.462859	0.386562	0.335964	0.28403	0.0857612	0.0543584	0	0	0.0884571	0.133914	0.164793	0.165602	0.139215	0.129844	0.249967	0.35676	0.405286	0.375495	0.336423	0.308462	0.279382	0.255623
del1*del3.w1.(y2020*y2029).o2	0.391751	0.602184	0.618855	0.663459	0.689205	0.600508	0.626486	0.782456	0.725089	0.700748	0.688255	0.630693	0.685069	0.818092	0.904881	0.859434	0.526804	0.581581	0.667566	0.730153	0.670601	0.55139	0.414873	0.379411
del1*del3.w1.(y2020*y2029).o3	0.817539	0.981239	0.981313	0.984685	0.995863	0.937758	0.637275	0.368443	0.281077	0.276855	0.289025	0.253089	0.221355	0.232985	0.244178	0.271511	0.660221	0.858898	0.891245	0.868498	0.903382	0.930742	0.958676	0.976291
del1*del3.w1.(y2020*y2029).o4	0.586568	0.626597	0.555063	0.480149	0.402841	0.335464	0.376365	0.204887	0.130224	0.132131	0.156667	0.197066	0.24426	0.28597	0.401762	0.581526	0.372909	0.282104	0.284856	0.417523	0.570333	0.537853	0.482294	0.432854
del1*del3.w1.(y2020*y2029).o5	0.280484	0.161455	0.172497	0.153289	0.100927	0.055508	0.0445637	0.260551	0.540298	0.893319	1	1	1	1	1	0.998108	0.519025	0.21761	0.117376	0.26868	0.354894	0.411762	0.517962	0.600698
del1*del3.w1.(y2020*y2029).o6	0.0973595	0.340226	0.284156	0.214144	0.17349	0.114611	0	0	0.0660977	0.184072	0.269779	0.302974	0.286818	0.289183	0.259113	0.0706577	0	0	0	0	0	0	0	0
del1*del3.w1.(y2020*y2029).o7	0.703141	0.713751	0.67161	0.660285	0.606441	0.629341	0.497127	0.307771	0.185344	0.203681	0.363648	0.595446	0.839334	1	1	1	1	1	1	1	1	1	0.99726	0.816968
del1*del3.w2.(y2020*y2029).o1	0.337395	0.654849	0.597642	0.587687	0.562051	0.45291	0.176568	0.225464	0.234111	0.187619	0.182252	0.19795	0.223828	0.264566	0.300836	0.19775	0.172039	0.145597	0.146624	0.161669	0.135272	0.0908361	0.0538778	0.0386724
del1*del3.w2.(y2020*y2029).o2	0.0881473	0.201133	0.226539	0.248637	0.294622	0.253275	0.161983	0.210385	0.183429	0.295533	0.369422	0.366175	0.443256	0.572744	0.685906	0.689679	0.247294	0.151021	0.178169	0.235568	0.277458	0.194259	0.0988084	0.0924606
del1*del3.w2.(y2020*y2029).o3	0.725634	0.86224	0.891741	0.907802	0.930605	0.920646	0.914745	0.888934	0.852078	0.81211	0.69406	0.615607	0.566243	0.535514	0.557522	0.46285	0.652591	0.709998	0.749724	0.80927	0.870719	0.934947	0.965138	0.993159
del1*del3.w2.(y2020*y2029).o4	0.109496	0.136433	0.145797	0.188032	0.239095	0.149677	0.175764	0.121839	0.0636546	0.0469088	0.181572	0.416271	0.534147	0.526549	0.470349	0.45166	0.263293	0.213493	0.213172	0.222564	0.195699	0.176886	0.171462	0.185725
del1*del3.w2.(y2020*y2029).o5	0.658448	0.323607	0.361204	0.345605	0.334108	0.306575	0.244138	0.771626	0.979134	1	1	1	1	1	1	1	0.879474	0.671865	0.585969	0.473995	0.390982	0.327231	0.298816	0.280497
del1*del3.w2.(y2020*y2029).o6	0	0.278045	0.309029	0.325754	0.327977	0.276326	0.114453	0.110029	0.138591	0.248261	0.324121	0.366035	0.336931	0.271075	0.199119	0.0640851	0.0380779	0	0	0	0	0	0	0
del1*del3.w2.(y2020*y2029).o7	0.311828	0.267414	0.241559	0.248848	0.19282	0.254777	0.307911	0.318629	0.265882	0.197296	0.152618	0.199081	0.388787	0.638554	0.864533	0.982293	0.928684	0.600233	0.490598	0.464555	0.384748	0.286197	0.229887	0.213078
del1*del3.w3.(y2020*y2029).o1	0.279632	0.510641	0.462202	0.40833	0.362674	0.297242	0.22554	0.152019	0.085298	0.0597647	0.121723	0.292571	0.439509	0.490561	0.50948	0.275132	0.186153	0.167236	0.148359	0.207512	0.241448	0.22406	0.219722	0.265135
del1*del3.w3.(y2020*y2029).o2	0.312842	0.40481	0.391993	0.38472	0.408364	0.305361	0.553534	0.733153	0.754691	0.672072	0.542039	0.437368	0.410479	0.396819	0.42441	0.437574	0.277217	0.314205	0.38735	0.453025	0.469209	0.453396	0.434182	0.421591
del1*del3.w3.(y2020*y2029).o3	0.679083	0.821565	0.814173	0.818371	0.80377	0.779669	0.995805	1	1	1	1	1	0.982805	0.966431	0.902891	0.677697	0.670365	0.720056	0.734908	0.763887	0.792223	0.836881	0.839469	0.86522
del1*del3.w3.(y2020*y2029).o4	0.348657	0.253588	0.279161	0.289924	0.218363	0.239808	0.137056	0.036472	0	0.147188	0.472042	0.766218	0.897997	0.865983	0.751339	0.592346	0.203391	0	0	0	0.0475613	0.0631371	0.0505422	0.0894601
del1*del3.w3.(y2020*y2029).o5	0.669689	0.357436	0.40229	0.496273	0.594995	0.612255	0.774306	1	1	1	1	1	1	1	1	1	0.762086	0.689073	0.740729	0.800736	0.810167	0.80293	0.782944	0.742513
del1*del3.w3.(y2020*y2029).o6	0.0512694	0.143242	0.134563	0.107805	0.0894835	0.0720678	0	0.085903	0.359611	0.69036	0.844917	0.893202	0.892022	0.830397	0.628818	0.208433	0.096163	0.0925924	0.112418	0.132694	0.152351	0.140005	0.100328	0.0751548
del1*del3.w3.(y2020*y2029).o7	0.587489	0.631805	0.624293	0.620524	0.726086	0.96252	0.990459	0.933574	0.672297	0.385636	0.131586	0.0443369	0.0602008	0.0877841	0.117692	0.142591	0.196458	0.141118	0.176639	0.28325	0.396645	0.62266	0.784561	0.711499
del1*del3.w4.(y2020*y2029).o1	0.175424	0.0773666	0.056248	0.0446045	0	0	0	0	0	0.0448191	0.0719695	0.109665	0.145173	0.170303	0.182393	0.10215	0.145528	0.245688	0.240313	0.261382	0.325315	0.3688	0.317559	0.251331
del1*del3.w4.(y2020*y2029).o2	0.12682	0.266837	0.2799	0.278522	0.2986	0.147801	0.0695384	0.0988954	0.0976026	0.0919834	0.0922538	0.0855195	0.0968223	0.188056	0.396157	0.580865	0.321221	0.228058	0.207189	0.243052	0.215487	0.146031	0.0854007	0.0566408
del1*del3.w4.(y2020*y2029).o3	0.198674	0.170813	0.157798	0.165083	0.163531	0.111083	0.0599591	0.0755563	0.157377	0.267739	0.303951	0.289901	0.297633	0.258714	0.225684	0.078246	0.0478494	0.0699061	0.111253	0.107509	0.0851077	0.0578557	0.0409578	0.0432409
del1*del3.w4.(y2020*y2029).o4	0	0.0615582	0	0	0	0	0	0	0	0	0	0.111555	0.306354	0.337735	0.313544	0.280257	0.159158	0.209485	0.326943	0.452565	0.434749	0.301864	0.184572	0.154227
del1*del3.w4.(y2020*y2029).o5	0.638392	0.508978	0.484704	0.434095	0.400157	0.352671	0.333457	0.935859	1	1	1	1	1	1	1	1	0.927801	0.912474	0.881682	0.83276	0.636931	0.425012	0.283456	0.183644
del1*del3.w4.(y2020*y2029).o6	0	0.0456853	0.044262	0.0450003	0	0	0	0	0.0809546	0.22386	0.337076	0.376162	0.369215	0.357747	0.272863	0.209537	0.235959	0.240927	0.258337	0.264111	0.236644	0.173123	0.117182	0.0663491
del1*del3.w4.(y2020*y2029).o7	0.285778	0.154644	0.123924	0.0842663	0	0.106899	0.294118	0.373067	0.312781	0.197136	0.0638659	0	0	0.0374252	0.0798756	0.158884	0.340695	0.41019	0.575487	0.633327	0.553301	0.333908	0.224954	0.187804
del1*del3.w5.(y2020*y2029).o1	0.14131	0.10362	0.0798551	0.0629719	0.055929	0.0515043	0	0	0	0	0	0	0.070706	0.162115	0.312655	0.211576	0.178213	0.2129	0.236472	0.284562	0.391789	0.502069	0.520527	0.388698
del1*del3.w5.(y2020*y2029).o2	0	0	0.0397158	0.0375498	0	0	0	0.0888042	0.180965	0.194388	0.181164	0.177842	0.182247	0.191543	0.229926	0.232532	0.0678838	0	0	0.0576484	0.0460555	0.048418	0.061527	0.061269
del1*del3.w5.(y2020*y2029).o3	0.172265	0.300192	0.263981	0.242886	0.23035	0.155563	0.207447	0.346033	0.540592	0.664334	0.658651	0.625423	0.617678	0.56417	0.440872	0.209351	0.179566	0.17117	0.172653	0.195219	0.228501	0.227611	0.200952	0.195486
del1*del3.w5.(y2020*y2029).o4	0.0744138	0	0	0	0	0	0	0	0	0	0.0805421	0.392044	0.78136	0.911478	0.873221	0.739453	0.36372	0.25084	0.218734	0.230228	0.243848	0.174575	0.0983484	0.104115
del1*del3.w5.(y2020*y2029).o5	0.681584	0.656604	0.677042	0.69258	0.724103	0.690862	0.864373	1	1	1	1	1	1	1	1	1	0.934784	0.925503	0.941191	0.974406	1	0.984721	0.86976	0.664978
del1*del3.w5.(y2020*y2029).o6	0.0420963	0.0522217	0.0384371	0	0	0	0	0	0	0.22009	0.623572	0.846483	0.894535	0.883901	0.655975	0.204486	0.17542	0.195947	0.250492	0.317855	0.347826	0.349132	0.326665	0.287421
del1*del3.w5.(y2020*y2029).o7	0.345759	0.151956	0.100422	0.0596857	0.0936698	0.305567	0.482834	0.431761	0.27172	0.186069	0.0775177	0	0.0790393	0.151789	0.215147	0.244884	0.246874	0.135385	0.0731664	0.0937679	0.138819	0.299929	0.241151	0.201523
del1*del3.w6.(y2020*y2029).o1	0.83427	1	0.967569	0.874847	0.779668	0.646069	0.285324	0.100077	0.0395913	0	0.105034	0.203746	0.263997	0.274147	0.24645	0.100271	0	0	0	0.0732951	0.1516	0.235583	0.294665	0.279324
del1*del3.w6.(y2020*y2029).o2	0.771512	1	1	1	1	1	1	1	0.953784	0.749949	0.467234	0.315754	0.326969	0.393546	0.429162	0.36072	0.132285	0.366825	0.6881	0.84768	1	1	1	1
del1*del3.w6.(y2020*y2029).o3	1	1	1	1	1	1	1	1	1	1	1	0.949262	0.96448	1	1	1	1	1	1	1	1	1	1	1
del1*del3.w6.(y2020*y2029).o4	0.813438	0.969449	0.978537	0.989414	0.937795	0.56574	0.164705	0	0	0.136623	0.323187	0.532831	0.579471	0.486798	0.328461	0.174331	0	0	0	0	0.0682227	0.162287	0.168977	0.236983
del1*del3.w6.(y2020*y2029).o5	0.427482	0.055947	0.0992274	0.165458	0.249537	0.277654	0.143135	0.290326	0.455299	0.79515	0.9011	0.917125	0.911311	0.803677	0.612364	0.370079	0.0731116	0	0.0469518	0.0749891	0.0982058	0.123929	0.162093	0.186706
del1*del3.w6.(y2020*y2029).o6	0.132517	0.60631	0.716826	0.684877	0.590087	0.41744	0.118332	0.130726	0.213527	0.412825	0.554239	0.558489	0.495113	0.376418	0.20824	0	0	0.0613444	0.0868371	0.10439	0.12003	0.116584	0.088522	0.0733081
del1*del3.w6.(y2020*y2029).o7	0.818793	1	1	1	1	1	1	1	0.629059	0.188469	0.0668061	0.128728	0.334725	0.523611	0.615603	0.532479	0.274408	0.0859542	0.0536246	0.21463	0.620313	0.797143	1	1
del1*del3.w7.(y2020*y2029).o1	0.228475	0.578298	0.469102	0.371832	0.294107	0.216141	0.0703772	0	0	0	0.0364527	0.0808104	0.112746	0.123999	0.0981079	0	0	0.0375722	0.107683	0.187466	0.207902	0.204972	0.185693	0.143018
del1*del3.w7.(y2020*y2029).o2	0.15361	0.607334	0.543813	0.466013	0.432056	0.364155	0.266799	0.233177	0.172321	0.155661	0.208167	0.324737	0.443119	0.601114	0.739552	0.622188	0.291131	0.271703	0.32377	0.466355	0.504768	0.682638	0.728019	0.760713
del1*del3.w7.(y2020*y2029).o3	0.698643	0.941955	0.946633	0.929129	0.870214	0.782699	0.559675	0.351014	0.251749	0.182721	0.146485	0.13006	0.14134	0.179466	0.188724	0.215718	0.495299	0.769167	0.849354	0.872579	0.886573	0.869682	0.856456	0.856602
del1*del3.w7.(y2020*y2029).o4	0.0525583	0.317853	0.2978	0.284146	0.222822	0.0778683	0.0375657	0	0.0621852	0.123199	0.235602	0.344323	0.388346	0.33912	0.258093	0.136915	0	0	0	0	0	0.0403213	0	0
del1*del3.w7.(y2020*y2029).o5	0.265331	0.0592744	0.110274	0.135149	0.159566	0.0730634	0	0.0717896	0.258017	0.497319	0.637959	0.698242	0.727327	0.650204	0.501604	0.282035	0.0835392	0.0543188	0.0606126	0.121191	0.190577	0.200527	0.225219	0.229422
del1*del3.w7.(y2020*y2029).o6	0.043442	0.129941	0.137159	0.129401	0.118685	0.0946829	0	0	0.106511	0.241317	0.307813	0.266192	0.21966	0.160701	0.0872878	0	0	0	0	0	0	0	0	0
del1*del3.w7.(y2020*y2029).o7	0.0402174	0.449742	0.499254	0.481106	0.426499	0.43103	0.373534	0.297055	0.242435	0.285955	0.495204	0.736824	0.844921	0.85754	0.81785	0.678366	0.477465	0.409238	0.322904	0.239517	0.250948	0.272368	0.29697	0.479012
del1*del3.w8.(y2020*y2029).o1	0.696254	1	0.981709	0.937042	0.904658	0.769791	0.362015	0.0708372	0	0	0.0808303	0.155854	0.203454	0.226439	0.194339	0.0400263	0	0.0702907	0.136598	0.170768	0.117833	0.066209	0.054448	0.046989
del1*del3.w8.(y2020*y2029).o2	0.180123	0.495811	0.603909	0.7304	0.801563	0.710728	0.467001	0.370076	0.251207	0.168174	0.197076	0.305141	0.495264	0.722128	0.939919	0.990741	0.675753	0.618196	0.716022	0.796693	0.787685	0.522927	0.321699	0.454011
del1*del3.w8.(y2020*y2029).o3	1	1	1	1	1	1	1	1	0.956565	0.909932	0.815395	0.702136	0.680578	0.709205	0.816162	0.977284	1	1	1	1	1	1	1	1
del1*del3.w8.(y2020*y2029).o4	0.228381	0.0962288	0.128226	0.188847	0.286172	0.162336	0.0717917	0.0522022	0.0805905	0.120885	0.255884	0.421138	0.492978	0.458246	0.368486	0.242399	0	0	0.0518184	0.168411	0.286104	0.318293	0.202563	0.187068
del1*del3.w8.(y2020*y2029).o5	0.633649	0.0994208	0.123526	0.16915	0.238993	0.196819	0.149422	0.42995	0.685949	0.88555	1	1	1	1	0.942648	0.798271	0.423286	0.315609	0.278102	0.247145	0.18244	0.200636	0.208114	0.147868
del1*del3.w8.(y2020*y2029).o6	0.0553015	0.570494	0.44567	0.335687	0.290474	0.22599	0.0680271	0.0973893	0.179339	0.256739	0.322497	0.328155	0.327281	0.313025	0.232329	0.0743974	0.0498023	0	0	0	0	0	0.0395491	0
del1*del3.w8.(y2020*y2029).o7	0.998154	0.989868	0.98521	0.944958	0.807899	0.789363	0.578724	0.384308	0.122025	0	0	0.0571762	0.129273	0.232781	0.511758	0.961689	1	0.952633	0.893994	0.819891	0.884863	0.829805	0.912521	1
del1*del3.w9.(y2020*y2029).o1	0.98491	0.905503	0.897406	0.856937	0.806681	0.805057	0.926479	0.991222	0.906621	0.812983	0.696245	0.604517	0.517667	0.449643	0.373855	0.180017	0.177893	0.374242	0.696335	0.798197	0.733314	0.667945	0.541156	0.432341
del1*del3.w9.(y2020*y2029).o2	0.635367	0.901708	0.863239	0.851554	0.916049	0.982246	1	1	1	1	1	1	1	1	1	0.814479	0.538324	0.537054	0.603596	0.611426	0.586762	0.631184	0.779408	0.852971
del1*del3.w9.(y2020*y2029).o3	0.826107	0.730413	0.639894	0.648249	0.657226	0.616712	0.783228	1	0.947525	0.85655	0.767025	0.70835	0.707018	0.721328	0.6465	0.484276	0.414819	0.347342	0.381885	0.407472	0.361944	0.326366	0.38819	0.377889
del1*del3.w9.(y2020*y2029).o4	1	1	1	1	1	1	1	1	1	0.976761	0.85346	0.633219	0.445249	0.46567	0.50424	0.291581	0.116646	0.0938734	0.1391	0.0658985	0.0543851	0.277587	0.596783	0.712227
del1*del3.w9.(y2020*y2029).o5	0.137806	0.216806	0.173697	0.0674622	0	0	0	0.170259	0.344391	0.629875	0.769976	0.903979	0.970252	0.950661	0.879217	0.669971	0.45189	0.323508	0.163186	0.327423	0.655718	0.973145	1	1
del1*del3.w9.(y2020*y2029).o6	0.308296	0.740569	0.660552	0.559645	0.432388	0.305498	0.181692	0	0	0	0	0	0	0.0674973	0.102027	0.0582352	0.0557283	0.0524285	0.046055	0.0424048	0	0	0	0
del1*del3.w9.(y2020*y2029).o7	1	1	1	1	1	1	1	1	1	1	1	1	1	1	1	1	1	1	1	1	1	1	1	1
del1*del3.w10.(y2020*y2029).o1	0.0636766	0	0	0	0	0	0	0	0	0	0	0	0	0	0	0	0.0791188	0.105955	0.122644	0.124702	0.0765956	0.0482954	0	0.0361656
del1*del3.w10.(y2020*y2029).o2	0.0990755	0.0629409	0.0584482	0.0547949	0.0358722	0	0	0	0	0	0	0	0.0685564	0.105633	0.159008	0.147919	0.0444822	0	0.0361034	0.0523618	0	0.0387576	0.0694678	0.0600387
del1*del3.w10.(y2020*y2029).o3	0	0.0514373	0	0	0	0	0	0	0.0729866	0.249629	0.291617	0.278498	0.260828	0.236981	0.137502	0.0830568	0.082512	0.0947636	0.113159	0.104653	0.132145	0.10827	0.0740435	0.0524589
del1*del3.w10.(y2020*y2029).o4	0.146135	0.0435894	0	0	0	0	0	0	0	0	0.0685728	0.112116	0.14734	0.328444	0.552774	0.556361	0.307751	0.246475	0.202603	0.163445	0.146602	0.11068	0.104169	0.10878
del1*del3.w10.(y2020*y2029).o5	0	0	0	0	0	0	0	0.435627	0.888521	1	1	1	1	1	1	0.966488	0.492708	0.313814	0.215164	0.162866	0.128198	0.0879297	0.0934891	0.0538936
del1*del3.w10.(y2020*y2029).o6	0	0	0	0	0	0	0	0	0	0	0	0.168325	0.511171	0.595589	0.367661	0.126418	0.0454746	0	0	0	0	0	0	0
del1*del3.w10.(y2020*y2029).o7	0.181788	0.192274	0.140323	0.10672	0.17527	0.14366	0.0543623	0	0	0	0	0	0	0.0978726	0.192684	0.226021	0.176805	0.098016	0.0516352	0.0607815	0.367315	0.327448	0.318124	0.321742

## Sheet: Electricity Demand
	t1	t2	t3	t4	t5	t6	t7	t8	t9	t10	t11	t12	t13	t14	t15	t16	t17	t18	t19	t20	t21	t22	t23	t24
del1*del3.(n1*n6).(y2020*y2029).(o1*o7)	0	0	0	0	0	0	0	0	0	0	0	0	0	0	0	0	0	0	0	0	0	0	0	0
del1.n7.y2020.o1	48.9704	48.4439	46.5433	45.8467	45.4856	45.4162	45.0774	43.8948	44.7303	45.905	47.0381	48.0029	48.8374	48.8651	49.9265	50.8925	50.517	50.4446	52.6775	52.3971	51.9985	50.6922	49.5783	47.7863
del1.n7.y2020.o2	47.6314	46.8677	45.8799	45.6777	47.4914	47.979	48.4642	49.5146	49.761	49.3556	49.6373	50.4956	52.8579	53.9089	55.0699	54.4073	54.1559	54.1628	54.9048	54.5299	55.0378	55.4525	54.4348	51.8904
del1.n7.y2020.o3	48.3741	47.6273	46.8516	46.5088	46.6486	47.0767	48.0979	49.6323	50.4119	50.8902	51.5913	52.7957	54.1802	54.2731	55.054	54.5385	54.9966	55.3399	55.8528	55.1436	54.2461	53.0175	51.1823	48.7084
del1.n7.y2020.o4	48.2341	47.7497	47.054	46.9334	46.9736	47.265	48.0006	49.5877	51.8933	54.6175	55.1358	56.3878	57.2943	57.8152	59.2961	58.951	58.3028	56.8198	56.8816	55.5474	55.209	54.1433	51.0407	49.9477
del1.n7.y2020.o5	47.2768	46.4965	46.2504	45.7212	44.738	44.5607	44.716	44.5355	43.5168	44.0183	44.7186	45.5283	47.9243	50.4654	51.7885	52.4753	53.6087	53.7778	54.408	53.9467	54.2067	53.56	51.4905	49.3426
del1.n7.y2020.o6	49.0421	48.3572	47.6827	46.7152	46.5188	46.3912	46.2166	46.708	47.8969	49.3282	50.3054	51.3549	53.045	54.0005	56.6595	56.6279	56.5945	57.481	57.1418	54.8213	54.6267	53.6069	51.7713	49.8077
del1.n7.y2020.o7	55.6006	54.0474	53.4363	53.5884	53.4684	53.9765	54.4424	55.5867	55.9572	56.5612	56.8694	56.2661	56.5993	56.6626	55.9401	55.6095	55.7448	55.8429	55.4263	53.9623	52.812	51.6436	49.9573	48.9552
del1.n7.y2021.o1	146.911	145.332	139.63	137.54	136.457	136.248	135.232	131.684	134.191	137.715	141.114	144.009	146.512	146.595	149.779	152.677	151.551	151.334	158.032	157.191	155.996	152.077	148.735	143.359
del1.n7.y2021.o2	142.894	140.603	137.64	137.033	142.474	143.937	145.393	148.544	149.283	148.067	148.912	151.487	158.574	161.727	165.21	163.222	162.468	162.488	164.714	163.59	165.113	166.358	163.304	155.671
del1.n7.y2021.o3	145.122	142.882	140.555	139.526	139.946	141.23	144.294	148.897	151.236	152.671	154.774	158.387	162.541	162.819	165.162	163.615	164.99	166.02	167.558	165.431	162.738	159.052	153.547	146.125
del1.n7.y2021.o4	144.702	143.249	141.162	140.8	140.921	141.795	144.002	148.763	155.68	163.852	165.407	169.163	171.883	173.445	177.888	176.853	174.908	170.459	170.645	166.642	165.627	162.43	153.122	149.843
del1.n7.y2021.o5	141.83	139.489	138.751	137.164	134.214	133.682	134.148	133.607	130.551	132.055	134.156	136.585	143.773	151.396	155.366	157.426	160.826	161.333	163.224	161.84	162.62	160.68	154.471	148.028
del1.n7.y2021.o6	147.126	145.072	143.048	140.146	139.556	139.174	138.65	140.124	143.691	147.985	150.916	154.065	159.135	162.001	169.979	169.884	169.783	172.443	171.425	164.464	163.88	160.821	155.314	149.423
del1.n7.y2021.o7	166.802	162.142	160.309	160.765	160.405	161.93	163.327	166.76	167.872	169.684	170.608	168.798	169.798	169.988	167.82	166.828	167.234	167.529	166.279	161.887	158.436	154.931	149.872	146.865
del1.n7.y2022.o1	293.823	290.663	279.26	275.08	272.914	272.497	270.464	263.369	268.382	275.43	282.229	288.017	293.024	293.19	299.559	305.355	303.102	302.668	316.065	314.383	311.991	304.153	297.47	286.718
del1.n7.y2022.o2	285.789	281.206	275.279	274.066	284.948	287.874	290.785	297.088	298.566	296.134	297.824	302.974	317.147	323.453	330.419	326.444	324.936	324.977	329.429	327.179	330.227	332.715	326.609	311.343
del1.n7.y2022.o3	290.245	285.764	281.11	279.053	279.891	282.46	288.587	297.794	302.471	305.341	309.548	316.774	325.081	325.639	330.324	327.231	329.98	332.04	335.117	330.861	325.476	318.105	307.094	292.251
del1.n7.y2022.o4	289.404	286.498	282.324	281.601	281.841	283.59	288.003	297.526	311.36	327.705	330.815	338.327	343.766	346.891	355.777	353.706	349.817	340.919	341.29	333.285	331.254	324.86	306.244	299.686
del1.n7.y2022.o5	283.661	278.979	277.502	274.327	268.428	267.364	268.296	267.213	261.101	264.11	268.312	273.17	287.546	302.793	310.731	314.852	321.652	322.667	326.448	323.68	325.24	321.36	308.943	296.055
del1.n7.y2022.o6	294.253	290.143	286.096	280.291	279.113	278.347	277.3	280.248	287.381	295.969	301.832	308.129	318.27	324.003	339.957	339.767	339.567	344.886	342.851	328.928	327.76	321.641	310.628	298.846
del1.n7.y2022.o7	333.604	324.285	320.618	321.531	320.81	323.859	326.655	333.52	335.743	339.367	341.216	337.596	339.596	339.976	335.641	333.657	334.469	335.058	332.558	323.774	316.872	309.862	299.744	293.731
del1.n7.y2023.o1	636.616	629.77	605.063	596.007	591.313	590.41	586.006	570.633	581.494	596.765	611.495	624.037	634.886	635.246	649.044	661.602	656.722	655.78	684.807	681.162	675.981	658.999	644.517	621.222
del1.n7.y2023.o2	619.209	609.28	596.438	593.81	617.388	623.727	630.034	643.69	646.893	641.623	645.285	656.443	687.153	700.816	715.909	707.295	704.027	704.116	713.762	708.889	715.492	720.883	707.652	674.576
del1.n7.y2023.o3	628.864	619.154	609.071	604.614	606.431	611.997	625.272	645.22	655.354	661.572	670.687	686.344	704.342	705.55	715.702	709	714.956	719.419	726.087	716.866	705.199	689.227	665.371	633.209
del1.n7.y2023.o4	627.043	620.746	611.703	610.135	610.656	614.445	624.008	644.64	674.613	710.027	716.765	733.041	744.826	751.597	770.849	766.364	757.936	738.658	739.461	722.116	717.717	703.863	663.529	649.32
del1.n7.y2023.o5	614.598	604.454	601.255	594.376	581.594	579.289	581.308	578.962	565.719	572.238	581.342	591.868	623.015	656.051	673.251	682.18	696.914	699.111	707.304	701.308	704.686	696.28	669.376	641.453
del1.n7.y2023.o6	637.548	628.644	619.875	607.298	604.745	603.086	600.816	607.204	622.659	641.267	653.97	667.613	689.585	702.006	736.574	736.163	735.728	747.253	742.843	712.676	710.147	696.889	673.027	647.5
del1.n7.y2023.o7	722.808	702.617	694.672	696.649	695.089	701.695	707.752	722.627	727.444	735.295	739.302	731.459	735.791	736.614	727.222	722.923	724.682	725.958	720.542	701.51	686.556	671.367	649.445	636.417
del1.n7.y2024.o1	799.851	791.25	760.207	748.83	742.931	741.797	736.264	716.949	730.595	749.781	768.289	784.047	797.677	798.129	815.466	831.244	825.112	823.929	860.399	855.819	849.309	827.973	809.778	780.51
del1.n7.y2024.o2	777.98	765.506	749.371	746.068	775.693	783.657	791.582	808.739	812.763	806.141	810.743	824.761	863.346	880.512	899.475	888.652	884.547	884.659	896.778	890.655	898.951	905.724	889.102	847.544
del1.n7.y2024.o3	790.111	777.912	765.243	759.644	761.927	768.92	785.599	810.66	823.394	831.206	842.658	862.329	884.943	886.461	899.215	890.795	898.278	903.886	912.263	900.678	886.019	865.952	835.978	795.571
del1.n7.y2024.o4	787.823	779.912	768.549	766.579	767.235	771.995	784.01	809.933	847.591	892.085	900.552	921	935.807	944.314	968.503	962.867	952.279	928.057	929.067	907.275	901.747	884.34	833.665	815.812
del1.n7.y2024.o5	772.187	759.443	755.423	746.78	730.721	727.825	730.362	727.414	710.775	718.966	730.404	743.629	782.763	824.269	845.879	857.097	875.609	878.37	888.664	881.13	885.375	874.814	841.011	805.929
del1.n7.y2024.o6	801.022	789.834	778.817	763.016	759.807	757.723	754.871	762.897	782.315	805.694	821.654	838.796	866.402	882.008	925.439	924.922	924.376	938.857	933.316	895.414	892.236	875.579	845.598	813.526
del1.n7.y2024.o7	908.144	882.775	872.793	875.278	873.317	881.617	889.226	907.916	913.967	923.832	928.867	919.013	924.455	925.489	913.689	908.288	910.498	912.101	905.297	881.385	862.596	843.512	815.97	799.601
del1.n7.y2025.o1	1191.61	1178.8	1132.55	1115.6	1106.82	1105.13	1096.88	1068.11	1088.44	1117.02	1144.59	1168.07	1188.38	1189.05	1214.88	1238.38	1229.25	1227.49	1281.82	1275	1265.3	1233.51	1206.4	1162.8
del1.n7.y2025.o2	1159.03	1140.45	1116.41	1111.49	1155.62	1167.49	1179.3	1204.86	1210.85	1200.99	1207.84	1228.73	1286.21	1311.78	1340.03	1323.91	1317.79	1317.96	1336.02	1326.89	1339.25	1349.34	1324.58	1262.67
del1.n7.y2025.o3	1177.1	1158.93	1140.06	1131.71	1135.11	1145.53	1170.38	1207.72	1226.69	1238.33	1255.39	1284.69	1318.38	1320.65	1339.65	1327.1	1338.25	1346.61	1359.09	1341.83	1319.99	1290.09	1245.44	1185.24
del1.n7.y2025.o4	1173.7	1161.91	1144.98	1142.05	1143.02	1150.11	1168.01	1206.63	1262.74	1329.02	1341.64	1372.1	1394.16	1406.84	1442.87	1434.48	1418.7	1382.62	1384.12	1351.65	1343.42	1317.49	1241.99	1215.39
del1.n7.y2025.o5	1150.4	1131.41	1125.43	1112.55	1088.62	1084.31	1088.09	1083.7	1058.91	1071.11	1088.15	1107.86	1166.16	1227.99	1260.19	1276.9	1304.48	1308.59	1323.93	1312.7	1319.03	1303.29	1252.93	1200.67
del1.n7.y2025.o6	1193.36	1176.69	1160.28	1136.74	1131.96	1128.85	1124.6	1136.56	1165.49	1200.32	1224.1	1249.64	1290.76	1314.01	1378.72	1377.95	1377.13	1398.7	1390.45	1333.98	1329.25	1304.43	1259.77	1211.99
del1.n7.y2025.o7	1352.95	1315.15	1300.28	1303.98	1301.06	1313.43	1324.77	1352.61	1361.63	1376.32	1383.82	1369.14	1377.25	1378.79	1361.21	1353.16	1356.46	1358.84	1348.71	1313.08	1285.09	1256.66	1215.63	1191.24
del1.n7.y2026.o1	1338.53	1324.13	1272.18	1253.14	1243.27	1241.38	1232.12	1199.79	1222.63	1254.74	1285.71	1312.08	1334.89	1335.65	1364.66	1391.06	1380.8	1378.82	1439.85	1432.19	1421.29	1385.59	1355.14	1306.16
del1.n7.y2026.o2	1301.93	1281.05	1254.05	1248.52	1298.1	1311.43	1324.69	1353.4	1360.13	1349.05	1356.75	1380.21	1444.78	1473.51	1505.24	1487.13	1480.26	1480.45	1500.73	1490.48	1504.37	1515.7	1487.88	1418.34
del1.n7.y2026.o3	1322.23	1301.81	1280.61	1271.24	1275.06	1286.76	1314.68	1356.62	1377.92	1391	1410.16	1443.08	1480.92	1483.46	1504.81	1490.72	1503.24	1512.63	1526.64	1507.26	1482.73	1449.14	1398.98	1331.36
del1.n7.y2026.o4	1318.4	1305.16	1286.14	1282.85	1283.94	1291.91	1312.02	1355.4	1418.42	1492.88	1507.05	1541.27	1566.05	1580.28	1620.76	1611.33	1593.61	1553.07	1554.76	1518.3	1509.05	1479.92	1395.11	1365.24
del1.n7.y2026.o5	1292.23	1270.9	1264.18	1249.71	1222.84	1217.99	1222.24	1217.3	1189.46	1203.17	1222.31	1244.44	1309.93	1379.39	1415.55	1434.33	1465.31	1469.93	1487.15	1474.54	1481.65	1463.97	1407.41	1348.7
del1.n7.y2026.o6	1340.49	1321.76	1303.33	1276.88	1271.51	1268.03	1263.25	1276.68	1309.18	1348.3	1375.01	1403.7	1449.9	1476.01	1548.69	1547.83	1546.92	1571.15	1561.88	1498.45	1493.13	1465.25	1415.08	1361.41
del1.n7.y2026.o7	1519.75	1477.3	1460.59	1464.75	1461.47	1475.36	1488.09	1519.37	1529.5	1546.01	1554.43	1537.94	1547.05	1548.78	1529.03	1519.99	1523.69	1526.37	1514.99	1474.97	1443.53	1411.59	1365.5	1338.11
del1.n7.y2027.o1	1460.95	1445.24	1388.54	1367.76	1356.99	1354.92	1344.81	1309.53	1334.45	1369.5	1403.3	1432.09	1456.98	1457.81	1489.47	1518.29	1507.09	1504.93	1571.55	1563.18	1551.29	1512.32	1479.08	1425.63
del1.n7.y2027.o2	1421	1398.22	1368.75	1362.72	1416.83	1431.37	1445.85	1477.19	1484.54	1472.44	1480.85	1506.45	1576.93	1608.28	1642.92	1623.15	1615.65	1615.86	1637.99	1626.81	1641.96	1654.33	1623.97	1548.06
del1.n7.y2027.o3	1443.16	1420.88	1397.74	1387.51	1391.68	1404.46	1434.92	1480.7	1503.95	1518.22	1539.14	1575.07	1616.38	1619.15	1642.44	1627.06	1640.73	1650.98	1666.28	1645.12	1618.34	1581.69	1526.94	1453.13
del1.n7.y2027.o4	1438.98	1424.53	1403.78	1400.18	1401.38	1410.07	1432.02	1479.37	1548.15	1629.42	1644.88	1682.23	1709.28	1724.82	1769	1758.71	1739.37	1695.12	1696.97	1657.16	1647.07	1615.27	1522.71	1490.11
del1.n7.y2027.o5	1410.42	1387.15	1379.8	1364.02	1334.68	1329.39	1334.03	1328.64	1298.25	1313.21	1334.11	1358.26	1429.74	1505.55	1545.02	1565.51	1599.33	1604.37	1623.17	1609.41	1617.17	1597.87	1536.13	1472.05
del1.n7.y2027.o6	1463.09	1442.66	1422.53	1393.67	1387.81	1384	1378.79	1393.45	1428.92	1471.63	1500.78	1532.09	1582.51	1611.01	1690.34	1689.4	1688.4	1714.85	1704.73	1635.5	1629.7	1599.27	1544.51	1485.93
del1.n7.y2027.o7	1658.75	1612.42	1594.18	1598.72	1595.14	1610.3	1624.2	1658.34	1669.39	1687.41	1696.6	1678.6	1688.55	1690.43	1668.88	1659.02	1663.05	1665.98	1653.55	1609.88	1575.56	1540.7	1490.39	1460.5
del1.n7.y2028.o1	1730.29	1711.68	1644.53	1619.92	1607.16	1604.7	1592.73	1550.95	1580.47	1621.98	1662.01	1696.1	1725.59	1726.57	1764.07	1798.2	1784.94	1782.38	1861.27	1851.36	1837.28	1791.12	1751.77	1688.45
del1.n7.y2028.o2	1682.98	1655.99	1621.09	1613.94	1678.03	1695.26	1712.4	1749.52	1758.22	1743.9	1753.85	1784.18	1867.65	1904.78	1945.8	1922.39	1913.51	1913.75	1939.97	1926.72	1944.67	1959.32	1923.36	1833.46
del1.n7.y2028.o3	1709.22	1682.83	1655.42	1643.31	1648.25	1663.38	1699.46	1753.67	1781.22	1798.12	1822.89	1865.45	1914.37	1917.65	1945.24	1927.03	1943.21	1955.34	1973.47	1948.41	1916.69	1873.28	1808.44	1721.03
del1.n7.y2028.o4	1704.27	1687.16	1662.58	1658.31	1659.73	1670.03	1696.02	1752.1	1833.56	1929.82	1948.13	1992.37	2024.4	2042.8	2095.13	2082.94	2060.03	2007.63	2009.82	1962.68	1950.72	1913.06	1803.44	1764.82
del1.n7.y2028.o5	1670.45	1642.88	1634.18	1615.48	1580.74	1574.48	1579.97	1573.59	1537.59	1555.31	1580.06	1608.67	1693.32	1783.11	1829.86	1854.13	1894.18	1900.15	1922.42	1906.12	1915.3	1892.45	1819.33	1743.44
del1.n7.y2028.o6	1732.82	1708.62	1684.79	1650.61	1643.67	1639.16	1632.99	1650.35	1692.36	1742.93	1777.46	1814.54	1874.26	1908.02	2001.97	2000.85	1999.67	2031	2019.01	1937.02	1930.14	1894.11	1829.25	1759.87
del1.n7.y2028.o7	1964.56	1909.68	1888.08	1893.46	1889.22	1907.17	1923.63	1964.06	1977.15	1998.49	2009.39	1988.07	1999.84	2002.08	1976.55	1964.87	1969.65	1973.12	1958.4	1906.67	1866.02	1824.74	1765.16	1729.75
del1.n7.y2029.o1	1926.17	1905.46	1830.7	1803.3	1789.1	1786.37	1773.04	1726.53	1759.39	1805.6	1850.17	1888.11	1920.94	1922.03	1963.77	2001.77	1987	1984.15	2071.98	2060.95	2045.28	1993.89	1950.08	1879.6
del1.n7.y2029.o2	1873.5	1843.46	1804.61	1796.65	1868	1887.17	1906.26	1947.57	1957.27	1941.32	1952.4	1986.16	2079.08	2120.42	2166.08	2140.02	2130.13	2130.4	2159.59	2144.84	2164.82	2181.13	2141.1	2041.02
del1.n7.y2029.o3	1902.72	1873.34	1842.83	1829.35	1834.84	1851.68	1891.85	1952.2	1982.87	2001.68	2029.26	2076.63	2131.09	2134.74	2165.46	2145.18	2163.2	2176.7	2196.88	2168.98	2133.68	2085.35	2013.17	1915.86
del1.n7.y2029.o4	1897.21	1878.16	1850.79	1846.05	1847.63	1859.09	1888.02	1950.45	2041.14	2148.29	2168.68	2217.92	2253.58	2274.06	2332.31	2318.74	2293.24	2234.91	2237.34	2184.87	2171.55	2129.64	2007.6	1964.61
del1.n7.y2029.o5	1859.55	1828.86	1819.18	1798.37	1759.69	1752.72	1758.83	1751.73	1711.66	1731.39	1758.93	1790.78	1885.02	1984.97	2037.01	2064.03	2108.61	2115.26	2140.05	2121.91	2132.13	2106.69	2025.29	1940.81
del1.n7.y2029.o6	1928.99	1902.05	1875.52	1837.47	1829.74	1824.72	1817.85	1837.18	1883.94	1940.24	1978.68	2019.96	2086.44	2124.02	2228.61	2227.36	2226.05	2260.92	2247.58	2156.3	2148.65	2108.54	2036.34	1959.1
del1.n7.y2029.o7	2186.96	2125.87	2101.83	2107.81	2103.09	2123.08	2141.4	2186.41	2200.98	2224.74	2236.86	2213.13	2226.24	2228.73	2200.31	2187.31	2192.63	2196.49	2180.1	2122.52	2077.27	2031.31	1964.99	1925.57
del2.n7.y2020.o1	48.9704	48.4439	46.5433	45.8467	45.4856	45.4162	45.0774	43.8948	44.7303	45.905	47.0381	48.0029	48.8374	48.8651	49.9265	50.8925	50.517	50.4446	52.6775	52.3971	51.9985	50.6922	49.5783	47.7863
del2.n7.y2020.o2	47.6314	46.8677	45.8799	45.6777	47.4914	47.979	48.4642	49.5146	49.761	49.3556	49.6373	50.4956	52.8579	53.9089	55.0699	54.4073	54.1559	54.1628	54.9048	54.5299	55.0378	55.4525	54.4348	51.8904
del2.n7.y2020.o3	48.3741	47.6273	46.8516	46.5088	46.6486	47.0767	48.0979	49.6323	50.4119	50.8902	51.5913	52.7957	54.1802	54.2731	55.054	54.5385	54.9966	55.3399	55.8528	55.1436	54.2461	53.0175	51.1823	48.7084
del2.n7.y2020.o4	48.2341	47.7497	47.054	46.9334	46.9736	47.265	48.0006	49.5877	51.8933	54.6175	55.1358	56.3878	57.2943	57.8152	59.2961	58.951	58.3028	56.8198	56.8816	55.5474	55.209	54.1433	51.0407	49.9477
del2.n7.y2020.o5	47.2768	46.4965	46.2504	45.7212	44.738	44.5607	44.716	44.5355	43.5168	44.0183	44.7186	45.5283	47.9243	50.4654	51.7885	52.4753	53.6087	53.7778	54.408	53.9467	54.2067	53.56	51.4905	49.3426
del2.n7.y2020.o6	49.0421	48.3572	47.6827	46.7152	46.5188	46.3912	46.2166	46.708	47.8969	49.3282	50.3054	51.3549	53.045	54.0005	56.6595	56.6279	56.5945	57.481	57.1418	54.8213	54.6267	53.6069	51.7713	49.8077
del2.n7.y2020.o7	55.6006	54.0474	53.4363	53.5884	53.4684	53.9765	54.4424	55.5867	55.9572	56.5612	56.8694	56.2661	56.5993	56.6626	55.9401	55.6095	55.7448	55.8429	55.4263	53.9623	52.812	51.6436	49.9573	48.9552
del2.n7.y2021.o1	216.286	213.96	205.566	202.49	200.895	200.588	199.092	193.869	197.559	202.747	207.752	212.013	215.698	215.821	220.509	224.775	223.117	222.797	232.659	231.421	229.66	223.891	218.971	211.056
del2.n7.y2021.o2	210.372	206.999	202.636	201.743	209.754	211.907	214.05	218.69	219.778	217.987	219.232	223.022	233.456	238.098	243.225	240.299	239.189	239.219	242.496	240.84	243.084	244.915	240.42	229.183
del2.n7.y2021.o3	213.652	210.354	206.928	205.414	206.031	207.922	212.432	219.209	222.652	224.765	227.862	233.181	239.296	239.706	243.155	240.878	242.902	244.418	246.683	243.551	239.587	234.161	226.055	215.129
del2.n7.y2021.o4	213.034	210.895	207.822	207.289	207.467	208.754	212.003	219.012	229.195	241.227	243.516	249.046	253.05	255.35	261.891	260.367	257.504	250.954	251.227	245.334	243.84	239.133	225.43	220.602
del2.n7.y2021.o5	208.806	205.359	204.273	201.935	197.593	196.81	197.496	196.699	192.199	194.414	197.507	201.083	211.665	222.889	228.733	231.766	236.772	237.519	240.302	238.265	239.413	236.557	227.416	217.93
del2.n7.y2021.o6	216.603	213.578	210.599	206.326	205.458	204.895	204.123	206.294	211.544	217.866	222.182	226.817	234.282	238.502	250.246	250.107	249.959	253.875	252.376	242.127	241.268	236.764	228.656	219.984
del2.n7.y2021.o7	245.569	238.709	236.01	236.682	236.152	238.396	240.454	245.508	247.144	249.812	251.173	248.509	249.98	250.26	247.069	245.609	246.206	246.64	244.8	238.334	233.253	228.093	220.645	216.219
del2.n7.y2022.o1	461.138	456.18	438.283	431.723	428.323	427.669	424.479	413.343	421.21	432.272	442.942	452.027	459.885	460.146	470.141	479.237	475.702	475.02	496.046	493.406	489.653	477.352	466.862	449.988
del2.n7.y2022.o2	448.529	441.338	432.036	430.131	447.211	451.802	456.371	466.263	468.583	464.765	467.418	475.5	497.745	507.642	518.575	512.335	509.968	510.033	517.02	513.49	518.273	522.178	512.594	488.635
del2.n7.y2022.o3	455.523	448.49	441.186	437.958	439.274	443.306	452.922	467.371	474.712	479.216	485.818	497.159	510.197	511.072	518.425	513.57	517.885	521.118	525.947	519.269	510.817	499.248	481.967	458.671
del2.n7.y2022.o4	454.204	449.643	443.092	441.957	442.334	445.079	452.005	466.951	488.662	514.314	519.196	530.985	539.522	544.426	558.371	555.122	549.018	535.053	535.635	523.072	519.884	509.849	480.633	470.341
del2.n7.y2022.o5	445.19	437.842	435.524	430.542	421.283	419.613	421.076	419.376	409.784	414.506	421.1	428.725	451.287	475.216	487.675	494.143	504.816	506.407	512.342	507.999	510.446	504.357	484.869	464.643
del2.n7.y2022.o6	461.814	455.364	449.012	439.902	438.052	436.851	435.206	439.833	451.029	464.507	473.709	483.592	499.507	508.504	533.544	533.246	532.931	541.28	538.085	516.234	514.401	504.798	487.513	469.023
del2.n7.y2022.o7	523.573	508.947	503.192	504.624	503.494	508.279	512.666	523.442	526.93	532.618	535.52	529.839	532.977	533.573	526.77	523.656	524.93	525.854	521.931	508.145	497.313	486.31	470.431	460.994
del2.n7.y2023.o1	914.115	904.285	868.808	855.805	849.064	847.768	841.445	819.37	834.965	856.893	878.045	896.053	911.631	912.148	931.961	949.993	942.985	941.633	983.313	978.079	970.639	946.254	925.461	892.011
del2.n7.y2023.o2	889.12	874.864	856.424	852.65	886.506	895.608	904.665	924.273	928.872	921.304	926.563	942.584	986.681	1006.3	1027.97	1015.6	1010.91	1011.04	1024.89	1017.89	1027.37	1035.11	1016.12	968.622
del2.n7.y2023.o3	902.984	889.042	874.563	868.164	870.773	878.766	897.827	926.469	941.022	949.95	963.038	985.519	1011.36	1013.1	1027.67	1018.05	1026.6	1033.01	1042.59	1029.35	1012.59	989.66	955.404	909.224
del2.n7.y2023.o4	900.369	891.328	878.342	876.091	876.84	882.28	896.011	925.637	968.675	1019.53	1029.2	1052.57	1069.49	1079.22	1106.86	1100.42	1088.32	1060.64	1061.79	1036.89	1030.57	1010.67	952.76	932.357
del2.n7.y2023.o5	882.5	867.934	863.341	853.463	835.109	831.8	834.699	831.33	812.314	821.675	834.748	849.862	894.586	942.022	966.719	979.54	1000.7	1003.85	1015.62	1007.01	1011.86	999.787	961.155	921.061
del2.n7.y2023.o6	915.453	902.668	890.077	872.018	868.351	865.97	862.71	871.882	894.075	920.794	939.033	958.624	990.174	1008.01	1057.64	1057.05	1056.43	1072.98	1066.65	1023.33	1019.7	1000.66	966.397	929.744
del2.n7.y2023.o7	1037.88	1008.89	997.478	1000.32	998.076	1007.56	1016.26	1037.62	1044.53	1055.81	1061.56	1050.3	1056.52	1057.7	1044.22	1038.04	1040.57	1042.4	1034.62	1007.3	985.824	964.014	932.537	913.83
del2.n7.y2024.o1	1236.5	1223.21	1175.22	1157.63	1148.51	1146.76	1138.2	1108.34	1129.44	1159.1	1187.71	1212.07	1233.14	1233.84	1260.64	1285.03	1275.56	1273.73	1330.11	1323.03	1312.96	1279.98	1251.85	1206.6
del2.n7.y2024.o2	1202.69	1183.41	1158.47	1153.36	1199.16	1211.47	1223.72	1250.24	1256.46	1246.23	1253.34	1275.01	1334.66	1361.2	1390.51	1373.78	1367.44	1367.61	1386.35	1376.88	1389.7	1400.18	1374.48	1310.23
del2.n7.y2024.o3	1221.45	1202.59	1183	1174.35	1177.88	1188.69	1214.47	1253.21	1272.9	1284.98	1302.68	1333.09	1368.05	1370.4	1390.11	1377.1	1388.66	1397.33	1410.28	1392.37	1369.71	1338.69	1292.35	1229.89
del2.n7.y2024.o4	1217.91	1205.68	1188.11	1185.07	1186.08	1193.44	1212.01	1252.09	1310.31	1379.09	1392.18	1423.79	1446.68	1459.83	1497.23	1488.51	1472.15	1434.7	1436.26	1402.57	1394.03	1367.12	1288.78	1261.18
del2.n7.y2024.o5	1193.74	1174.04	1167.82	1154.46	1129.63	1125.16	1129.08	1124.52	1098.8	1111.46	1129.15	1149.59	1210.09	1274.25	1307.66	1325	1353.62	1357.89	1373.8	1362.16	1368.72	1352.39	1300.13	1245.9
del2.n7.y2024.o6	1238.31	1221.02	1203.99	1179.56	1174.6	1171.38	1166.97	1179.38	1209.4	1245.54	1270.21	1296.71	1339.39	1363.51	1430.65	1429.85	1429.01	1451.4	1442.83	1384.24	1379.32	1353.57	1307.22	1257.64
del2.n7.y2024.o7	1403.92	1364.7	1349.27	1353.11	1350.08	1362.91	1374.67	1403.56	1412.92	1428.17	1435.95	1420.72	1429.13	1430.73	1412.49	1404.14	1407.56	1410.03	1399.51	1362.55	1333.5	1304	1261.42	1236.12
del2.n7.y2025.o1	1779.26	1760.13	1691.07	1665.76	1652.64	1650.12	1637.81	1594.84	1625.2	1667.88	1709.05	1744.1	1774.42	1775.43	1814	1849.09	1835.45	1832.82	1913.95	1903.76	1889.28	1841.82	1801.34	1736.24
del2.n7.y2025.o2	1730.61	1702.86	1666.97	1659.62	1725.52	1743.24	1760.87	1799.03	1807.98	1793.25	1803.49	1834.67	1920.5	1958.69	2000.87	1976.8	1967.67	1967.91	1994.87	1981.25	1999.71	2014.77	1977.8	1885.35
del2.n7.y2025.o3	1757.59	1730.46	1702.27	1689.82	1694.9	1710.45	1747.56	1803.31	1831.63	1849.01	1874.48	1918.24	1968.55	1971.92	2000.3	1981.56	1998.21	2010.68	2029.32	2003.55	1970.94	1926.3	1859.63	1769.74
del2.n7.y2025.o4	1752.5	1734.91	1709.63	1705.25	1706.71	1717.29	1744.02	1801.69	1885.46	1984.43	2003.27	2048.76	2081.69	2100.62	2154.42	2141.89	2118.33	2064.45	2066.7	2018.22	2005.93	1967.21	1854.48	1814.77
del2.n7.y2025.o5	1717.72	1689.37	1680.43	1661.2	1625.48	1619.04	1624.68	1618.12	1581.11	1599.33	1624.78	1654.19	1741.25	1833.58	1881.65	1906.6	1947.78	1953.93	1976.82	1960.07	1969.51	1946.01	1870.82	1792.78
del2.n7.y2025.o6	1781.86	1756.98	1732.47	1697.32	1690.18	1685.55	1679.2	1697.06	1740.25	1792.26	1827.76	1865.89	1927.3	1962.02	2058.63	2057.48	2056.27	2088.48	2076.15	1991.84	1984.77	1947.72	1881.02	1809.68
del2.n7.y2025.o7	2020.16	1963.72	1941.52	1947.05	1942.68	1961.15	1978.08	2019.65	2033.11	2055.06	2066.26	2044.33	2056.44	2058.74	2032.49	2020.48	2025.39	2028.96	2013.82	1960.63	1918.84	1876.38	1815.12	1778.7
del2.n7.y2026.o1	2056.76	2034.64	1954.82	1925.56	1910.4	1907.48	1893.25	1843.58	1878.67	1928.01	1975.6	2016.12	2051.17	2052.33	2096.91	2137.48	2121.72	2118.67	2212.45	2200.68	2183.94	2129.07	2082.29	2007.03
del2.n7.y2026.o2	2000.52	1968.44	1926.95	1918.46	1994.64	2015.12	2035.5	2079.61	2089.96	2072.93	2084.77	2120.81	2220.03	2264.17	2312.94	2285.11	2274.55	2274.84	2306	2290.26	2311.59	2329.01	2286.26	2179.4
del2.n7.y2026.o3	2031.71	2000.34	1967.77	1953.37	1959.24	1977.22	2020.11	2084.56	2117.3	2137.39	2166.84	2217.42	2275.57	2279.47	2312.27	2290.62	2309.86	2324.28	2345.82	2316.03	2278.34	2226.73	2149.66	2045.75
del2.n7.y2026.o4	2025.83	2005.49	1976.27	1971.2	1972.89	1985.13	2016.02	2082.68	2179.52	2293.93	2315.7	2368.29	2406.36	2428.24	2490.44	2475.94	2448.72	2386.43	2389.03	2332.99	2318.78	2274.02	2143.71	2097.8
del2.n7.y2026.o5	1985.62	1952.85	1942.52	1920.29	1879	1871.55	1878.07	1870.49	1827.71	1848.77	1878.18	1912.19	2012.82	2119.55	2175.12	2203.96	2251.57	2258.67	2285.14	2265.76	2276.68	2249.52	2162.6	2072.39
del2.n7.y2026.o6	2059.77	2031	2002.67	1962.04	1953.79	1948.43	1941.1	1961.73	2011.67	2071.79	2112.82	2156.9	2227.89	2268.02	2379.7	2378.37	2376.97	2414.2	2399.95	2302.49	2294.32	2251.49	2174.39	2091.92
del2.n7.y2026.o7	2335.23	2269.99	2244.33	2250.71	2245.67	2267.01	2286.58	2334.64	2350.2	2375.57	2388.52	2363.18	2377.17	2379.83	2349.49	2335.6	2341.28	2345.4	2327.91	2266.42	2218.1	2169.03	2098.21	2056.12
del2.n7.y2027.o1	2248.56	2224.38	2137.11	2105.13	2088.55	2085.36	2069.8	2015.5	2053.87	2107.8	2159.83	2204.13	2242.45	2243.72	2292.46	2336.81	2319.57	2316.25	2418.77	2405.9	2387.6	2327.62	2276.47	2194.19
del2.n7.y2027.o2	2187.08	2152.01	2106.65	2097.37	2180.65	2203.04	2225.31	2273.55	2284.86	2266.24	2279.18	2318.59	2427.06	2475.32	2528.63	2498.2	2486.66	2486.97	2521.04	2503.83	2527.15	2546.19	2499.46	2382.64
del2.n7.y2027.o3	2221.18	2186.88	2151.27	2135.53	2141.95	2161.61	2208.49	2278.95	2314.75	2336.71	2368.9	2424.2	2487.77	2492.04	2527.9	2504.22	2525.26	2541.03	2564.57	2532.01	2490.8	2434.39	2350.12	2236.53
del2.n7.y2027.o4	2214.75	2192.51	2160.56	2155.03	2156.87	2170.25	2204.03	2276.9	2382.77	2507.85	2531.65	2589.14	2630.76	2654.68	2722.68	2706.84	2677.07	2608.98	2611.81	2550.55	2535.01	2486.08	2343.62	2293.43
del2.n7.y2027.o5	2170.79	2134.96	2123.66	2099.37	2054.22	2046.08	2053.21	2044.92	1998.15	2021.18	2053.33	2090.51	2200.52	2317.21	2377.96	2409.49	2461.53	2469.3	2498.23	2477.05	2488.99	2459.3	2364.27	2265.65
del2.n7.y2027.o6	2251.85	2220.4	2189.43	2145.01	2135.99	2130.13	2122.11	2144.67	2199.26	2264.99	2309.85	2358.04	2435.65	2479.52	2601.62	2600.16	2598.63	2639.34	2623.76	2517.21	2508.28	2461.45	2377.16	2287
del2.n7.y2027.o7	2553	2481.68	2453.62	2460.6	2455.09	2478.42	2499.82	2552.36	2569.37	2597.1	2611.25	2583.55	2598.85	2601.76	2568.58	2553.4	2559.61	2564.12	2544.99	2477.77	2424.95	2371.3	2293.87	2247.86
del2.n7.y2028.o1	2530.14	2502.93	2404.74	2368.75	2350.09	2346.5	2329	2267.9	2311.06	2371.76	2430.3	2480.15	2523.26	2524.69	2579.53	2629.44	2610.05	2606.3	2721.67	2707.18	2686.59	2619.1	2561.54	2468.96
del2.n7.y2028.o2	2460.96	2421.5	2370.46	2360.01	2453.72	2478.92	2503.98	2558.26	2570.98	2550.04	2564.6	2608.94	2730.99	2785.29	2845.28	2811.04	2798.06	2798.41	2836.75	2817.38	2843.62	2865.05	2812.46	2681.01
del2.n7.y2028.o3	2499.33	2460.74	2420.67	2402.95	2410.18	2432.3	2485.06	2564.33	2604.61	2629.33	2665.55	2727.78	2799.31	2804.11	2844.46	2817.82	2841.49	2859.23	2885.73	2849.08	2802.71	2739.24	2644.42	2516.6
del2.n7.y2028.o4	2492.09	2467.07	2431.13	2424.89	2426.97	2442.02	2480.03	2562.03	2681.15	2821.9	2848.68	2913.37	2960.21	2987.12	3063.63	3045.8	3012.31	2935.69	2938.88	2869.95	2852.46	2797.4	2637.1	2580.63
del2.n7.y2028.o5	2442.63	2402.32	2389.6	2362.26	2311.46	2302.3	2310.33	2301	2248.37	2274.28	2310.46	2352.3	2476.09	2607.38	2675.74	2711.23	2769.78	2778.52	2811.08	2787.25	2800.68	2767.27	2660.34	2549.37
del2.n7.y2028.o6	2533.84	2498.46	2463.61	2413.62	2403.47	2396.88	2387.86	2413.25	2474.67	2548.63	2599.11	2653.34	2740.66	2790.02	2927.41	2925.77	2924.05	2969.85	2952.33	2832.43	2822.38	2769.69	2674.85	2573.4
del2.n7.y2028.o7	2872.7	2792.45	2760.88	2768.74	2762.53	2788.79	2812.86	2871.98	2891.12	2922.33	2938.25	2907.08	2924.3	2927.57	2890.24	2873.16	2880.15	2885.22	2863.69	2788.05	2728.62	2668.25	2581.13	2529.35
del2.n7.y2029.o1	2762.75	2733.04	2625.82	2586.52	2566.15	2562.23	2543.12	2476.4	2523.53	2589.81	2653.73	2708.16	2755.24	2756.8	2816.69	2871.18	2850	2845.92	2971.89	2956.07	2933.58	2859.88	2797.04	2695.94
del2.n7.y2029.o2	2687.21	2644.12	2588.39	2576.98	2679.31	2706.82	2734.19	2793.45	2807.35	2784.48	2800.37	2848.79	2982.07	3041.36	3106.86	3069.48	3055.3	3055.68	3097.54	3076.4	3105.05	3128.45	3071.03	2927.49
del2.n7.y2029.o3	2729.11	2686.97	2643.21	2623.87	2631.76	2655.91	2713.52	2800.09	2844.07	2871.05	2910.61	2978.55	3056.67	3061.91	3105.96	3076.88	3102.72	3122.1	3151.03	3111.02	3060.38	2991.07	2887.54	2747.97
del2.n7.y2029.o4	2721.21	2693.88	2654.63	2647.83	2650.09	2666.53	2708.03	2797.57	2927.65	3081.33	3110.58	3181.21	3232.36	3261.74	3345.29	3325.82	3289.25	3205.58	3209.07	3133.8	3114.71	3054.58	2879.55	2817.88
del2.n7.y2029.o5	2667.2	2623.18	2609.29	2579.44	2523.97	2513.97	2522.73	2512.55	2455.08	2483.37	2522.88	2568.55	2703.73	2847.09	2921.74	2960.48	3024.43	3033.96	3069.52	3043.5	3058.16	3021.68	2904.92	2783.74
del2.n7.y2029.o6	2766.79	2728.15	2690.1	2635.52	2624.44	2617.24	2607.39	2635.11	2702.18	2782.93	2838.06	2897.27	2992.62	3046.53	3196.54	3194.76	3192.87	3242.89	3223.75	3092.83	3081.86	3024.32	2920.76	2809.98
del2.n7.y2029.o7	3136.8	3049.18	3014.7	3023.28	3016.51	3045.18	3071.46	3136.02	3156.92	3190.99	3208.38	3174.34	3193.14	3196.72	3155.96	3137.3	3144.93	3150.47	3126.97	3044.38	2979.48	2913.56	2818.43	2761.89
del3.n7.y2020.o1	48.9704	48.4439	46.5433	45.8467	45.4856	45.4162	45.0774	43.8948	44.7303	45.905	47.0381	48.0029	48.8374	48.8651	49.9265	50.8925	50.517	50.4446	52.6775	52.3971	51.9985	50.6922	49.5783	47.7863
del3.n7.y2020.o2	47.6314	46.8677	45.8799	45.6777	47.4914	47.979	48.4642	49.5146	49.761	49.3556	49.6373	50.4956	52.8579	53.9089	55.0699	54.4073	54.1559	54.1628	54.9048	54.5299	55.0378	55.4525	54.4348	51.8904
del3.n7.y2020.o3	48.3741	47.6273	46.8516	46.5088	46.6486	47.0767	48.0979	49.6323	50.4119	50.8902	51.5913	52.7957	54.1802	54.2731	55.054	54.5385	54.9966	55.3399	55.8528	55.1436	54.2461	53.0175	51.1823	48.7084
del3.n7.y2020.o4	48.2341	47.7497	47.054	46.9334	46.9736	47.265	48.0006	49.5877	51.8933	54.6175	55.1358	56.3878	57.2943	57.8152	59.2961	58.951	58.3028	56.8198	56.8816	55.5474	55.209	54.1433	51.0407	49.9477
del3.n7.y2020.o5	47.2768	46.4965	46.2504	45.7212	44.738	44.5607	44.716	44.5355	43.5168	44.0183	44.7186	45.5283	47.9243	50.4654	51.7885	52.4753	53.6087	53.7778	54.408	53.9467	54.2067	53.56	51.4905	49.3426
del3.n7.y2020.o6	49.0421	48.3572	47.6827	46.7152	46.5188	46.3912	46.2166	46.708	47.8969	49.3282	50.3054	51.3549	53.045	54.0005	56.6595	56.6279	56.5945	57.481	57.1418	54.8213	54.6267	53.6069	51.7713	49.8077
del3.n7.y2020.o7	55.6006	54.0474	53.4363	53.5884	53.4684	53.9765	54.4424	55.5867	55.9572	56.5612	56.8694	56.2661	56.5993	56.6626	55.9401	55.6095	55.7448	55.8429	55.4263	53.9623	52.812	51.6436	49.9573	48.9552
del3.n7.y2021.o1	285.661	282.589	271.503	267.439	265.333	264.928	262.951	256.053	260.927	267.779	274.389	280.017	284.885	285.046	291.238	296.873	294.683	294.26	307.285	305.65	303.325	295.704	289.207	278.754
del3.n7.y2021.o2	277.85	273.395	267.633	266.453	277.033	279.878	282.708	288.835	290.272	287.908	289.551	294.558	308.338	314.469	321.241	317.376	315.91	315.95	320.278	318.091	321.054	323.473	317.536	302.694
del3.n7.y2021.o3	282.182	277.826	273.301	271.301	272.117	274.614	280.571	289.522	294.069	296.859	300.949	307.975	316.051	316.593	321.148	318.141	320.813	322.816	325.808	321.671	316.435	309.269	298.564	284.132
del3.n7.y2021.o4	281.365	278.54	274.482	273.778	274.012	275.712	280.003	289.262	302.711	318.602	321.626	328.929	334.217	337.255	345.894	343.881	340.1	331.449	331.809	324.027	322.052	315.836	297.737	291.362
del3.n7.y2021.o5	275.781	271.229	269.794	266.707	260.972	259.937	260.843	259.791	253.848	256.774	260.859	265.582	279.558	294.382	302.1	306.106	312.718	313.704	317.38	314.689	316.205	312.433	300.361	287.832
del3.n7.y2021.o6	286.079	282.084	278.149	272.506	271.36	270.615	269.597	272.463	279.398	287.748	293.448	299.57	309.429	315.003	330.514	330.329	330.134	335.306	333.327	319.791	318.656	312.707	301.999	290.545
del3.n7.y2021.o7	324.337	315.277	311.712	312.599	311.899	314.863	317.581	324.256	326.417	329.94	331.738	328.219	330.163	330.532	326.317	324.389	325.178	325.75	323.32	314.78	308.07	301.254	291.418	285.572
del3.n7.y2022.o1	628.454	621.696	597.306	588.366	583.732	582.841	578.493	563.317	574.039	589.114	603.656	616.037	626.746	627.102	640.723	653.12	648.302	647.372	676.028	672.429	667.314	650.55	636.254	613.258
del3.n7.y2022.o2	611.27	601.469	588.792	586.197	609.473	615.731	621.957	635.438	638.599	633.397	637.012	648.027	678.343	691.831	706.73	698.227	695.001	695.089	704.611	699.8	706.319	711.641	698.58	665.927
del3.n7.y2022.o3	620.801	611.216	601.262	596.863	598.657	604.151	617.256	636.947	646.952	653.091	662.089	677.544	695.312	696.505	706.526	699.91	705.79	710.196	716.778	707.676	696.158	680.391	656.84	625.091
del3.n7.y2022.o4	619.004	612.788	603.86	602.312	602.827	606.567	616.007	636.376	665.964	700.924	707.576	723.643	735.277	741.961	760.966	756.538	748.219	729.188	729.981	712.859	708.515	694.839	655.022	640.995
del3.n7.y2022.o5	606.719	596.705	593.547	586.756	574.138	571.862	573.856	571.539	558.466	564.902	573.889	584.28	615.028	647.64	664.619	673.434	687.979	690.148	698.236	692.317	695.652	687.353	660.794	633.23
del3.n7.y2022.o6	629.374	620.584	611.928	599.512	596.992	595.354	593.113	599.419	614.676	633.046	645.585	659.054	680.745	693.006	727.131	726.725	726.296	737.673	733.319	703.539	701.043	687.955	664.398	639.199
del3.n7.y2022.o7	713.542	693.609	685.766	687.718	686.177	692.699	698.678	713.363	718.117	725.868	729.824	722.081	726.358	727.17	717.898	713.655	715.391	716.651	711.305	692.517	677.754	662.759	641.119	628.258
del3.n7.y2023.o1	1191.61	1178.8	1132.55	1115.6	1106.82	1105.13	1096.88	1068.11	1088.44	1117.02	1144.59	1168.07	1188.38	1189.05	1214.88	1238.38	1229.25	1227.49	1281.82	1275	1265.3	1233.51	1206.4	1162.8
del3.n7.y2023.o2	1159.03	1140.45	1116.41	1111.49	1155.62	1167.49	1179.3	1204.86	1210.85	1200.99	1207.84	1228.73	1286.21	1311.78	1340.03	1323.91	1317.79	1317.96	1336.02	1326.89	1339.25	1349.34	1324.58	1262.67
del3.n7.y2023.o3	1177.1	1158.93	1140.06	1131.71	1135.11	1145.53	1170.38	1207.72	1226.69	1238.33	1255.39	1284.69	1318.38	1320.65	1339.65	1327.1	1338.25	1346.61	1359.09	1341.83	1319.99	1290.09	1245.44	1185.24
del3.n7.y2023.o4	1173.7	1161.91	1144.98	1142.05	1143.02	1150.11	1168.01	1206.63	1262.74	1329.02	1341.64	1372.1	1394.16	1406.84	1442.87	1434.48	1418.7	1382.62	1384.12	1351.65	1343.42	1317.49	1241.99	1215.39
del3.n7.y2023.o5	1150.4	1131.41	1125.43	1112.55	1088.62	1084.31	1088.09	1083.7	1058.91	1071.11	1088.15	1107.86	1166.16	1227.99	1260.19	1276.9	1304.48	1308.59	1323.93	1312.7	1319.03	1303.29	1252.93	1200.67
del3.n7.y2023.o6	1193.36	1176.69	1160.28	1136.74	1131.96	1128.85	1124.6	1136.56	1165.49	1200.32	1224.1	1249.64	1290.76	1314.01	1378.72	1377.95	1377.13	1398.7	1390.45	1333.98	1329.25	1304.43	1259.77	1211.99
del3.n7.y2023.o7	1352.95	1315.15	1300.28	1303.98	1301.06	1313.43	1324.77	1352.61	1361.63	1376.32	1383.82	1369.14	1377.25	1378.79	1361.21	1353.16	1356.46	1358.84	1348.71	1313.08	1285.09	1256.66	1215.63	1191.24
del3.n7.y2024.o1	1673.16	1655.17	1590.23	1566.43	1554.09	1551.72	1540.14	1499.74	1528.28	1568.42	1607.14	1640.1	1668.61	1669.56	1705.82	1738.83	1726	1723.52	1799.81	1790.23	1776.62	1731.98	1693.92	1632.7
del3.n7.y2024.o2	1627.41	1601.31	1567.56	1560.65	1622.62	1639.28	1655.86	1691.75	1700.17	1686.32	1695.94	1725.27	1805.98	1841.89	1881.55	1858.92	1850.33	1850.56	1875.91	1863.1	1880.46	1894.63	1859.86	1772.92
del3.n7.y2024.o3	1652.78	1627.26	1600.76	1589.05	1593.83	1608.45	1643.34	1695.77	1722.41	1738.75	1762.7	1803.85	1851.16	1854.33	1881.01	1863.4	1879.05	1890.78	1908.3	1884.07	1853.41	1811.43	1748.73	1664.2
del3.n7.y2024.o4	1648	1631.45	1607.68	1603.56	1604.93	1614.89	1640.02	1694.25	1773.02	1866.1	1883.81	1926.58	1957.56	1975.35	2025.95	2014.16	1992.01	1941.34	1943.46	1897.87	1886.31	1849.9	1743.89	1706.55
del3.n7.y2024.o5	1615.29	1588.63	1580.22	1562.14	1528.55	1522.49	1527.8	1521.63	1486.83	1503.96	1527.89	1555.55	1637.41	1724.24	1769.44	1792.91	1831.63	1837.41	1858.94	1843.18	1852.06	1829.97	1759.26	1685.87
del3.n7.y2024.o6	1675.61	1652.2	1629.16	1596.1	1589.39	1585.03	1579.07	1595.86	1636.48	1685.38	1718.77	1754.62	1812.37	1845.02	1935.87	1934.79	1933.64	1963.93	1952.34	1873.06	1866.41	1831.57	1768.85	1701.76
del3.n7.y2024.o7	1899.69	1846.62	1825.74	1830.94	1826.84	1844.2	1860.12	1899.21	1911.87	1932.51	1943.04	1922.42	1933.81	1935.97	1911.29	1899.99	1904.61	1907.97	1893.73	1843.71	1804.41	1764.49	1706.88	1672.63
del3.n7.y2025.o1	2366.9	2341.45	2249.59	2215.92	2198.47	2195.11	2178.74	2121.58	2161.96	2218.74	2273.51	2320.14	2360.47	2361.81	2413.11	2459.8	2441.66	2438.16	2546.08	2532.53	2513.26	2450.12	2396.28	2309.67
del3.n7.y2025.o2	2302.19	2265.27	2217.53	2207.75	2295.42	2318.99	2342.44	2393.21	2405.11	2385.52	2399.14	2440.62	2554.8	2605.6	2661.71	2629.69	2617.54	2617.87	2653.73	2635.61	2660.16	2680.2	2631.01	2508.04
del3.n7.y2025.o3	2338.08	2301.98	2264.49	2247.93	2254.68	2275.38	2324.73	2398.89	2436.57	2459.69	2493.58	2551.79	2618.71	2623.2	2660.94	2636.03	2658.17	2674.76	2699.55	2665.27	2621.89	2562.51	2473.81	2354.24
del3.n7.y2025.o4	2331.31	2307.9	2274.28	2268.45	2270.39	2284.47	2320.03	2396.74	2508.18	2639.84	2664.9	2725.41	2769.23	2794.4	2865.98	2849.3	2817.97	2746.29	2749.28	2684.79	2668.43	2616.92	2466.97	2414.14
del3.n7.y2025.o5	2285.04	2247.33	2235.44	2209.86	2162.34	2153.77	2161.27	2152.55	2103.31	2127.55	2161.4	2200.53	2316.34	2439.16	2503.11	2536.31	2591.09	2599.26	2629.72	2607.43	2619.99	2588.73	2488.71	2384.89
del3.n7.y2025.o6	2370.37	2337.26	2304.66	2257.9	2248.41	2242.24	2233.8	2257.55	2315.02	2384.2	2431.43	2482.15	2563.84	2610.02	2738.54	2737.01	2735.4	2778.25	2761.85	2649.69	2640.29	2591	2502.28	2407.37
del3.n7.y2025.o7	2687.36	2612.29	2582.76	2590.11	2584.3	2608.87	2631.38	2686.69	2704.6	2733.79	2748.69	2719.53	2735.63	2738.69	2703.77	2687.79	2694.33	2699.08	2678.94	2608.18	2552.58	2496.11	2414.6	2366.17
del3.n7.y2026.o1	2774.99	2745.15	2637.45	2597.98	2577.52	2573.58	2554.39	2487.37	2534.72	2601.28	2665.49	2720.16	2767.45	2769.02	2829.17	2883.91	2862.63	2858.53	2985.06	2969.17	2946.58	2872.56	2809.44	2707.89
del3.n7.y2026.o2	2699.11	2655.84	2599.86	2588.4	2691.18	2718.81	2746.3	2805.83	2819.79	2796.82	2812.78	2861.42	2995.28	3054.84	3120.63	3083.08	3068.84	3069.22	3111.27	3090.03	3118.81	3142.31	3084.64	2940.46
del3.n7.y2026.o3	2741.2	2698.88	2654.92	2635.5	2643.42	2667.68	2725.55	2812.5	2856.67	2883.78	2923.51	2991.75	3070.21	3075.48	3119.73	3090.51	3116.47	3135.93	3164.99	3124.8	3073.94	3004.32	2900.33	2760.14
del3.n7.y2026.o4	2733.26	2705.82	2666.4	2659.56	2661.83	2678.35	2720.03	2809.97	2940.62	3094.99	3124.36	3195.31	3246.68	3276.19	3360.11	3340.56	3303.82	3219.79	3223.29	3147.69	3128.51	3068.12	2892.31	2830.37
del3.n7.y2026.o5	2679.02	2634.8	2620.86	2590.87	2535.15	2525.11	2533.91	2523.68	2465.95	2494.37	2534.06	2579.94	2715.71	2859.71	2934.68	2973.6	3037.83	3047.41	3083.12	3056.98	3071.71	3035.07	2917.79	2796.08
del3.n7.y2026.o6	2779.06	2740.24	2702.02	2647.2	2636.07	2628.84	2618.94	2646.79	2714.16	2795.27	2850.64	2910.11	3005.89	3060.03	3210.71	3208.91	3207.02	3257.26	3238.03	3106.54	3095.51	3037.72	2933.71	2822.44
del3.n7.y2026.o7	3150.7	3062.69	3028.06	3036.68	3029.87	3058.67	3085.07	3149.91	3170.91	3205.13	3222.6	3188.41	3207.29	3210.88	3169.94	3151.2	3158.87	3164.43	3140.83	3057.87	2992.68	2926.47	2830.92	2774.13
del3.n7.y2027.o1	3036.17	3003.52	2885.68	2842.5	2820.11	2815.8	2794.8	2721.48	2773.28	2846.11	2916.36	2976.18	3027.92	3029.63	3095.44	3155.33	3132.06	3127.57	3266	3248.62	3223.91	3142.92	3073.85	2962.75
del3.n7.y2027.o2	2953.15	2905.8	2844.55	2832.01	2944.47	2974.7	3004.78	3069.91	3085.18	3060.05	3077.51	3130.73	3277.19	3342.35	3414.33	3373.25	3357.67	3358.09	3404.1	3380.85	3412.34	3438.06	3374.96	3217.21
del3.n7.y2027.o3	2999.2	2952.89	2904.8	2883.55	2892.21	2918.76	2982.07	3077.2	3125.54	3155.19	3198.66	3273.33	3359.17	3364.93	3413.35	3381.38	3409.79	3431.08	3462.87	3418.9	3363.26	3287.08	3173.31	3019.92
del3.n7.y2027.o4	2990.51	2960.48	2917.35	2909.87	2912.36	2930.43	2976.04	3074.44	3217.38	3386.28	3418.42	3496.04	3552.25	3584.54	3676.36	3654.96	3614.77	3522.83	3526.66	3443.94	3422.96	3356.88	3164.52	3096.76
del3.n7.y2027.o5	2931.16	2882.78	2867.52	2834.72	2773.76	2762.76	2772.39	2761.2	2698.04	2729.14	2772.56	2822.75	2971.3	3128.86	3210.89	3253.47	3323.74	3334.22	3373.3	3344.7	3360.81	3320.72	3192.41	3059.24
del3.n7.y2027.o6	3040.61	2998.15	2956.33	2896.35	2884.17	2876.26	2865.43	2895.89	2969.61	3058.35	3118.93	3184	3288.79	3348.03	3512.89	3510.93	3508.86	3563.82	3542.79	3398.92	3386.86	3323.63	3209.82	3088.08
del3.n7.y2027.o7	3447.24	3350.94	3313.05	3322.48	3315.04	3346.54	3375.43	3446.38	3469.35	3506.79	3525.9	3488.5	3509.16	3513.08	3468.29	3447.79	3456.18	3462.26	3436.43	3345.67	3274.34	3201.9	3097.35	3035.22
del3.n7.y2028.o1	3329.99	3294.18	3164.94	3117.58	3093.02	3088.3	3065.26	2984.85	3041.66	3121.54	3198.59	3264.19	3320.94	3322.82	3395	3460.69	3435.16	3430.23	3582.07	3563	3535.9	3447.07	3371.32	3249.47
del3.n7.y2028.o2	3238.94	3187	3119.83	3106.08	3229.42	3262.57	3295.56	3366.99	3383.75	3356.18	3375.34	3433.7	3594.34	3665.81	3744.75	3699.7	3682.6	3683.07	3733.52	3708.03	3742.57	3770.77	3701.57	3528.55
del3.n7.y2028.o3	3289.44	3238.65	3185.91	3162.6	3172.1	3201.22	3270.66	3374.99	3428.01	3460.53	3508.21	3590.1	3684.25	3690.57	3743.67	3708.62	3739.77	3763.12	3797.99	3749.76	3688.73	3605.19	3480.4	3312.17
del3.n7.y2028.o4	3279.92	3246.98	3199.68	3191.47	3194.2	3214.02	3264.04	3371.96	3528.74	3713.99	3749.23	3834.37	3896.01	3931.43	4032.13	4008.67	3964.59	3863.75	3867.95	3777.22	3754.21	3681.74	3470.77	3396.44
del3.n7.y2028.o5	3214.82	3161.76	3145.03	3109.04	3042.18	3030.13	3040.69	3028.42	2959.15	2993.25	3040.87	3095.92	3258.85	3431.65	3521.62	3568.32	3645.39	3656.89	3699.74	3668.38	3686.05	3642.08	3501.35	3355.29
del3.n7.y2028.o6	3334.87	3288.29	3242.42	3176.64	3163.28	3154.6	3142.73	3176.14	3256.99	3354.32	3420.76	3492.13	3607.06	3672.03	3852.85	3850.7	3848.42	3908.71	3885.64	3727.85	3714.62	3645.27	3520.45	3386.92
del3.n7.y2028.o7	3780.84	3675.23	3633.67	3644.01	3635.85	3670.4	3702.09	3779.9	3805.09	3846.16	3867.12	3826.09	3848.75	3853.06	3803.93	3781.44	3790.64	3797.32	3768.99	3669.44	3591.22	3511.76	3397.1	3328.95
del3.n7.y2029.o1	3599.33	3560.62	3420.93	3369.73	3343.19	3338.09	3313.19	3226.27	3287.68	3374.02	3457.3	3528.21	3589.55	3591.58	3669.6	3740.6	3713	3707.68	3871.8	3851.19	3821.89	3725.88	3644	3512.29
del3.n7.y2029.o2	3500.91	3444.78	3372.17	3357.31	3490.62	3526.46	3562.12	3639.32	3657.43	3627.64	3648.34	3711.43	3885.06	3962.31	4047.64	3998.94	3980.46	3980.96	4035.5	4007.95	4045.28	4075.76	4000.96	3813.95
del3.n7.y2029.o3	3555.5	3500.6	3443.59	3418.4	3428.67	3460.14	3535.19	3647.97	3705.27	3740.43	3791.96	3880.48	3982.24	3989.07	4046.47	4008.58	4042.25	4067.49	4105.18	4053.05	3987.09	3896.79	3761.9	3580.07
del3.n7.y2029.o4	3545.2	3509.61	3458.47	3449.61	3452.56	3473.98	3528.04	3644.7	3814.16	4014.38	4052.48	4144.5	4211.13	4249.41	4358.26	4332.9	4285.25	4176.26	4180.8	4082.74	4057.86	3979.53	3751.49	3671.16
del3.n7.y2029.o5	3474.84	3417.49	3399.4	3360.51	3288.24	3275.21	3286.63	3273.36	3198.49	3235.35	3286.82	3346.33	3522.43	3709.21	3806.46	3856.94	3940.24	3952.67	3998.99	3965.09	3984.19	3936.66	3784.55	3626.68
del3.n7.y2029.o6	3604.6	3554.25	3504.68	3433.57	3419.13	3409.76	3396.92	3433.04	3520.42	3625.62	3697.44	3774.58	3898.81	3969.03	4164.48	4162.15	4159.69	4224.86	4199.92	4029.36	4015.06	3940.11	3805.19	3660.87
del3.n7.y2029.o7	4086.65	3972.49	3927.57	3938.75	3929.93	3967.27	4001.52	4085.62	4112.85	4157.25	4179.9	4135.56	4160.05	4164.7	4111.6	4087.3	4097.24	4104.46	4073.83	3966.23	3881.68	3795.8	3671.86	3598.2
del1*del3.(n8*n10).(y2020*y2029).(o1*o7)	0	0	0	0	0	0	0	0	0	0	0	0	0	0	0	0	0	0	0	0	0	0	0	0

## Sheet: Electricity Demand wo Desal
	t1	t2	t3	t4	t5	t6	t7	t8	t9	t10	t11	t12	t13	t14	t15	t16	t17	t18	t19	t20	t21	t22	t23	t24
del1*del3.(n1*n6).(y2020*y2029).(o1*o7)	0	0	0	0	0	0	0	0	0	0	0	0	0	0	0	0	0	0	0	0	0	0	0	0
del1.n7.y2020.o1	42.2672	42.0764	40.2509	39.786	39.1388	38.5489	38.2516	36.2626	37.6679	39.8876	40.2194	40.3094	40.1344	40.8253	41.2329	41.961	42.6204	42.4531	45.1573	44.5511	44.3494	43.6165	43.0697	41.0469
del1.n7.y2020.o2	39.2875	37.4393	34.0932	30.2869	24.3939	28.4733	33.5294	33.836	32.6334	28.3332	36.5587	40.3942	42.8528	40.3294	37.6961	31.2544	29.7672	38.7126	42.7682	42.8488	43.0631	38.5664	44.1755	44.5702
del1.n7.y2020.o3	42.0502	41.0934	36.8967	35.6697	27.6904	35.312	38.1194	36.8383	36.325	33.2718	39.282	43.2113	44.2517	40.9067	38.7719	35.254	35.9991	43.3698	46.0038	47.1326	44.7205	38.212	43.498	42.8849
del1.n7.y2020.o4	40.6758	39.5298	36.1791	33.3947	26.801	32.0991	34.0926	34.9003	35.9181	36.7649	43.8818	46.2286	46.9642	44.6335	43.9663	40.4517	35.6236	43.1621	44.9927	46.2123	43.8916	39.2921	42.8879	42.5192
del1.n7.y2020.o5	39.7327	38.7471	35.4552	33.3611	25.2656	32.4392	33.4496	32.1882	29.5007	23.9041	31.4304	35.364	37.538	37.4087	34.5064	33.1031	31.7714	40.5616	44.1289	45.2323	44.8012	39.2427	44.498	43.2252
del1.n7.y2020.o6	41.9092	40.8185	40.6086	38.5937	33.2759	37.0297	38.0786	34.8605	36.5751	37.4598	40.0829	42.3901	43.3334	42.6996	44.0946	43.4365	45.5987	48.1522	48.7275	46.7195	47.1679	46.1306	44.4202	42.6887
del1.n7.y2020.o7	45.7334	44.2155	40.9754	36.7977	30.6098	37.1482	40.0479	39.8501	38.8383	35.6846	43.5425	45.9579	46.9348	43.3218	38.5473	33.2845	30.8379	38.5547	43.3118	41.9667	40.701	34.2916	39.299	41.651
del1.n7.y2021.o1	139.512	138.303	132.684	130.851	129.451	128.669	127.698	123.26	126.396	131.073	133.588	135.517	136.906	137.721	140.184	142.819	142.835	142.513	149.732	148.531	147.553	144.267	141.551	135.92
del1.n7.y2021.o2	133.685	130.196	124.63	120.045	116.98	122.407	128.908	131.238	130.378	124.863	134.476	140.337	147.53	146.738	146.033	137.666	135.548	145.435	151.318	150.696	151.896	147.719	151.98	147.591
del1.n7.y2021.o3	138.142	135.67	129.567	127.562	119.02	128.245	133.28	134.775	135.687	133.224	141.187	147.808	151.582	148.066	147.19	142.33	144.021	152.807	156.687	156.588	152.224	142.711	145.065	139.697
del1.n7.y2021.o4	136.36	134.176	129.159	125.857	118.655	125.055	128.651	132.552	138.047	144.147	152.986	157.95	160.481	158.896	160.968	156.434	149.876	155.384	157.522	156.338	153.135	146.038	144.123	141.644
del1.n7.y2021.o5	133.503	130.936	126.836	123.521	112.721	120.303	121.713	119.978	115.08	109.853	119.489	125.366	132.309	136.985	136.29	136.043	136.723	146.746	151.878	152.221	152.239	144.877	146.753	141.275
del1.n7.y2021.o6	139.253	136.751	135.24	131.181	124.939	128.841	129.667	127.047	131.194	134.885	139.633	144.169	148.416	149.528	156.11	155.323	157.647	162.146	162.138	155.521	155.647	152.569	147.2	141.565
del1.n7.y2021.o7	155.911	151.29	146.555	142.232	135.174	143.355	147.439	149.391	148.976	146.64	155.898	157.42	159.131	155.263	148.623	142.187	139.743	148.447	152.907	148.647	145.068	135.778	138.108	138.803
del1.n7.y2022.o1	282.562	279.967	268.69	264.899	262.252	260.961	258.998	250.548	256.518	265.322	270.775	275.094	278.405	279.685	284.955	290.352	289.837	289.243	303.432	301.203	299.142	292.267	286.536	275.397
del1.n7.y2022.o2	271.772	265.368	255.48	248.213	246.149	255.108	265.698	270.751	269.795	260.82	275.854	286.005	300.341	300.642	301.235	287.551	283.967	299.023	309.042	307.557	310.112	304.35	309.375	299.046
del1.n7.y2022.o3	279.622	274.788	264.387	260.845	248.045	262.698	271.825	276.302	278.808	275.745	288.871	300.674	308.403	303.186	302.973	294.837	298.067	311.932	318.572	317.405	309.475	293.235	294.186	282.468
del1.n7.y2022.o4	276.708	272.691	264.056	258.858	247.955	258.114	264.641	272.854	284.525	297.716	311.91	321.261	326.413	324.748	330.025	322.631	311.72	317.977	321.319	317.603	312.243	299.913	292.549	287.208
del1.n7.y2022.o5	270.988	265.962	259.368	253.565	235.718	247.002	249.371	246.472	237.557	230.322	245.99	256.096	270.099	280.86	281.7	282.31	284.97	300.466	309.181	309.042	309.441	297.31	297.197	285.779
del1.n7.y2022.o6	282.271	277.48	274.213	266.649	256.867	262.622	263.629	260.346	268.363	276.033	284.66	293.07	301.957	305.02	318.851	317.608	321.096	329.215	328.716	315.318	315.231	309.083	298.279	286.888
del1.n7.y2022.o7	317.029	307.769	299.686	293.325	282.412	295.591	302.475	307.086	306.987	304.298	318.83	320.281	323.361	317.566	306.424	296.155	292.63	306.017	312.208	303.624	296.528	280.714	281.84	281.461
del1.n7.y2023.o1	619.481	613.494	588.978	580.515	575.089	572.856	568.558	551.123	563.441	581.383	594.065	604.371	612.639	614.695	626.822	638.771	636.536	635.352	665.584	661.106	656.428	640.912	627.88	603.995
del1.n7.y2023.o2	597.88	585.179	566.309	554.468	558.346	573.867	591.858	603.612	603.111	587.885	611.853	630.621	661.578	666.104	671.498	648.111	641.685	664.622	682.738	679.029	684.882	677.718	681.427	655.864
del1.n7.y2023.o3	612.698	602.453	583.624	576.907	557.97	581.924	599.765	612.515	619.346	616.536	639.222	661.844	678.963	671.383	674.082	659.705	666.394	688.821	700.91	696.389	680.85	651.381	645.728	618.323
del1.n7.y2023.o4	607.722	599.735	583.904	575.527	559.091	575.678	588.456	607.096	633.777	664.392	687.998	707.072	718.42	717.902	731.663	719.075	699.963	703.746	709.071	698.254	688.787	665.9	642.689	630.331
del1.n7.y2023.o5	595.314	584.645	573.66	562.781	531.818	548.304	552.509	547.4	529.891	520.822	547.375	565.886	596.466	622.675	629.074	632.66	641.093	665.328	681.028	679.032	680.644	659.682	651.502	625.816
del1.n7.y2023.o6	619.315	609.373	601.792	586.538	570.893	579.156	580.013	576.919	593.718	610.929	627.839	644.697	664.76	673.119	704.455	702.443	707.621	723.407	721.335	691.967	691.081	677.779	654.236	629.303
del1.n7.y2023.o7	697.586	677.484	662.819	653.729	636.658	658.678	670.956	682.401	683.684	681.93	705.236	705.109	711.087	702.512	682.762	665.856	661.015	681.766	689.575	670.847	655.598	627.011	622.2	617.746
del1.n7.y2024.o1	779.254	771.685	740.873	730.208	723.43	720.697	715.291	693.498	708.895	731.292	747.338	760.408	770.936	773.426	788.754	803.801	800.848	799.374	837.292	831.712	825.806	806.232	789.78	759.802
del1.n7.y2024.o2	752.343	736.536	713.155	698.779	704.723	723.724	745.693	760.564	760.136	741.548	770.557	793.724	832.604	838.788	846.092	817.513	809.61	837.186	859.487	854.764	862.157	853.84	857.579	825.052
del1.n7.y2024.o3	770.68	757.836	734.655	726.339	703.676	732.772	754.939	771.35	780.111	777.072	804.837	832.88	854.437	845.391	849.187	831.541	839.906	867.106	882	876.064	856.751	820.461	812.367	777.677
del1.n7.y2024.o4	764.6	754.656	735.135	724.98	705.252	725.396	741.276	764.804	798.505	837.231	865.972	889.785	904.067	903.812	921.4	906.026	882.595	886.092	892.537	878.591	866.973	838.708	808.614	792.987
del1.n7.y2024.o5	749.007	735.632	722.254	708.802	670.89	690.58	695.745	689.475	667.709	657.163	689.575	712.398	750.85	784.151	792.778	797.574	808.512	837.762	857.08	854.354	856.476	830.822	819.526	787.132
del1.n7.y2024.o6	779.105	766.671	757.081	738.061	719.117	728.959	729.866	726.494	747.528	769.227	790.245	811.251	836.562	847.285	886.832	884.39	890.591	910.193	907.462	870.52	869.318	852.607	823.011	791.652
del1.n7.y2024.o7	877.826	852.565	834.506	823.686	803.081	829.91	844.998	859.564	861.368	859.687	887.919	887.34	894.76	884.498	860.247	839.692	833.969	858.982	868.073	844.527	825.383	790.196	783.221	777.158
del1.n7.y2025.o1	1164.83	1153.36	1107.41	1091.39	1081.46	1077.69	1069.61	1037.61	1060.22	1092.98	1117.35	1137.33	1153.6	1156.93	1180.14	1202.7	1197.7	1195.56	1251.77	1243.65	1234.74	1205.24	1180.4	1135.87
del1.n7.y2025.o2	1125.69	1102.78	1069.32	1050	1063.34	1089.55	1119.62	1142.21	1142.42	1116.99	1155.59	1188.37	1246.23	1257.53	1270.62	1231.4	1220.35	1256.23	1287.52	1280.22	1291.41	1281.88	1283.59	1233.42
del1.n7.y2025.o3	1151.84	1132.82	1100.28	1088.41	1059.37	1098.53	1130.51	1156.6	1170.4	1167.93	1206.21	1246.4	1278.72	1267.24	1274.59	1250.05	1262.35	1298.78	1319.73	1309.82	1281.93	1230.94	1214.73	1161.97
del1.n7.y2025.o4	1143.5	1129.07	1101.53	1087.95	1062.42	1089.52	1112.44	1147.95	1198.91	1257.69	1296.67	1331.51	1352.89	1354.17	1381.62	1360.56	1328.09	1328.05	1336.62	1314.36	1298.2	1258.15	1209.42	1185.71
del1.n7.y2025.o5	1120.26	1100.45	1082.29	1063.16	1010.82	1035.88	1043.07	1034.36	1002.91	990.746	1035.06	1067.24	1124.66	1175.82	1191.14	1199.5	1217.23	1255.79	1282.86	1277.89	1281.45	1246.09	1225	1176.23
del1.n7.y2025.o6	1164.86	1146.57	1132.01	1104.29	1079.05	1091.45	1092.09	1089.22	1120.25	1152.9	1183.25	1213.82	1251.96	1268.86	1328.51	1325.24	1333.2	1361.43	1356.83	1301.61	1299.45	1274.56	1230.4	1183.54
del1.n7.y2025.o7	1313.52	1275.87	1250.5	1236.9	1209.73	1246.19	1267.25	1289.73	1293.23	1292.91	1330.57	1327.95	1338.64	1325.49	1291.72	1263.96	1256.94	1289.77	1300.3	1265.16	1236.7	1187.33	1173.04	1162.06
del1.n7.y2026.o1	1306.85	1294.04	1242.45	1224.5	1213.28	1208.92	1199.86	1163.72	1189.25	1226.3	1253.49	1275.72	1293.76	1297.65	1323.57	1348.85	1343.48	1341.05	1404.31	1395.11	1385.15	1352.15	1324.38	1274.31
del1.n7.y2026.o2	1262.5	1236.5	1198.35	1175.79	1188.95	1219.25	1254.11	1279.31	1279.19	1249.71	1294.95	1332.48	1397.5	1409.34	1423.14	1377.72	1365.01	1407.44	1443.38	1435.28	1447.78	1435.9	1439.4	1383.75
del1.n7.y2026.o3	1292.34	1270.94	1233.57	1220.02	1185.47	1231.17	1267.52	1296.16	1311.36	1307.74	1351.99	1397.79	1434.01	1420.3	1427.87	1399.59	1413.46	1456.06	1480.1	1469.4	1437.71	1379.18	1362.67	1303.84
del1.n7.y2026.o4	1282.68	1266.31	1234.75	1218.87	1188.62	1220.24	1246.29	1285.99	1342.92	1408.51	1453.86	1493.26	1517.23	1517.99	1548.32	1523.91	1486.44	1488.53	1498.58	1474.18	1455.56	1409.73	1356.59	1330.13
del1.n7.y2026.o5	1256.58	1234.28	1213.16	1191.3	1130.82	1160.71	1169	1158.96	1123.22	1108.11	1159.51	1196.41	1260.85	1317.69	1333.88	1342.78	1362.11	1407.47	1438.58	1433.36	1437.2	1396.32	1374.36	1319.79
del1.n7.y2026.o6	1306.78	1286.14	1269.9	1238.5	1208.93	1223.79	1224.8	1220.7	1255.68	1292.22	1326.71	1361.34	1404	1422.61	1489.32	1485.49	1494.95	1527.06	1522.11	1460.16	1457.88	1429.92	1380.34	1327.77
del1.n7.y2026.o7	1473.12	1430.83	1401.71	1385.4	1353.45	1395.83	1420.07	1445	1448.6	1447.35	1491.45	1489.23	1501.38	1485.73	1446.84	1414.49	1405.99	1444.68	1457.74	1418.28	1386.3	1329.59	1315.13	1303.59
del1.n7.y2027.o1	1423.49	1409.65	1353.37	1333.89	1321.51	1316.53	1306.66	1266.87	1294.98	1335.87	1365.19	1389.09	1408.34	1412.87	1440.88	1468.37	1462.96	1460.26	1529.51	1519.33	1508.54	1472.77	1442.71	1387.96
del1.n7.y2027.o2	1374.37	1345.52	1302.87	1276.7	1287.73	1322.35	1362.38	1389.56	1388.81	1354.94	1407.75	1449.99	1521.01	1532.38	1545.81	1493.75	1479.34	1529.5	1570.16	1561.52	1575.03	1559.95	1566.63	1507.15
del1.n7.y2027.o3	1407.82	1384.36	1342.1	1326.93	1285.72	1338.7	1379.15	1409.19	1425.22	1419.75	1470.34	1521.5	1560.88	1544.44	1551.44	1519.28	1534.55	1584.07	1611.23	1600.34	1565.1	1498.94	1483.99	1420.59
del1.n7.y2027.o4	1396.74	1378.59	1343	1324.51	1288.63	1325.31	1354.28	1397.28	1458.86	1529.64	1581.98	1625.45	1651.54	1651.14	1683.32	1655.31	1612.61	1618.79	1630.52	1604.99	1583.81	1532.27	1477.15	1448.59
del1.n7.y2027.o5	1368.26	1343.83	1319.47	1294.93	1225.85	1261.65	1271.06	1259.63	1219.91	1200.79	1259.84	1301.45	1371.69	1432.58	1448.43	1457.24	1477.28	1530.5	1565.72	1560.71	1564.6	1517.85	1497.05	1437.86
del1.n7.y2027.o6	1423.22	1400.52	1383	1348.28	1313.8	1331.68	1333.31	1327.24	1365.64	1405.29	1443.64	1481.98	1528.23	1547.85	1620.12	1615.67	1626.94	1662.71	1657.7	1590.22	1588.01	1557.49	1503.42	1446.14
del1.n7.y2027.o7	1603.6	1557.46	1524.54	1504.88	1467.38	1516.24	1543.75	1570.38	1573.71	1570.73	1622.12	1620.99	1634.53	1615.87	1571.67	1534.24	1523.84	1569.36	1585.84	1542.83	1507.87	1443.72	1430.82	1419.67
del1.n7.y2028.o1	1685.75	1669.37	1602.72	1579.65	1564.99	1559.08	1547.38	1500.24	1533.54	1581.99	1616.71	1644.98	1667.76	1673.15	1706.31	1738.86	1732.47	1729.28	1811.3	1799.23	1786.46	1744.11	1708.52	1643.67
del1.n7.y2028.o2	1627.54	1593.35	1542.77	1511.68	1524.56	1565.65	1613.17	1645.34	1644.42	1604.22	1666.95	1717.06	1801.17	1814.55	1830.36	1768.55	1751.46	1811.09	1859.33	1849.11	1865.1	1847.12	1855.2	1784.82
del1.n7.y2028.o3	1667.2	1639.42	1589.28	1571.29	1522.28	1585.21	1633.16	1668.66	1687.62	1681.06	1741.11	1801.76	1848.4	1828.84	1837.06	1798.89	1816.99	1875.81	1908.02	1895.18	1853.4	1774.91	1757.38	1682.34
del1.n7.y2028.o4	1654.05	1632.54	1590.32	1568.36	1525.7	1569.26	1603.61	1654.51	1727.42	1811.2	1873.36	1924.87	1955.76	1955.22	1993.27	1960.02	1909.34	1916.89	1930.82	1900.65	1875.52	1814.38	1749.27	1715.46
del1.n7.y2028.o5	1620.32	1591.39	1562.45	1533.36	1451.36	1493.94	1505.11	1491.55	1444.47	1421.67	1491.77	1541.13	1624.31	1696.36	1715.03	1725.41	1749.08	1812.33	1854.12	1848.22	1852.81	1797.32	1772.87	1702.79
del1.n7.y2028.o6	1685.43	1658.53	1637.79	1596.64	1555.67	1576.95	1578.91	1571.63	1617.13	1664.07	1709.53	1754.97	1809.73	1832.93	1918.48	1913.2	1926.61	1969.01	1963.1	1883.19	1880.58	1844.43	1780.41	1712.57
del1.n7.y2028.o7	1898.99	1844.35	1805.29	1781.89	1737.33	1795.36	1827.99	1859.5	1863.41	1859.78	1920.84	1919.58	1935.63	1913.44	1860.99	1816.53	1804.16	1858.25	1877.9	1826.97	1785.55	1709.45	1694.34	1681.22
del1.n7.y2029.o1	1875.98	1857.79	1783.59	1757.93	1741.58	1734.95	1721.94	1669.39	1706.52	1760.54	1799.11	1830.51	1855.78	1861.83	1898.69	1934.9	1927.88	1924.32	2015.68	2002.21	1988.01	1940.92	1901.35	1829.14
del1.n7.y2029.o2	1811.03	1772.87	1716.36	1681.43	1695.07	1741.14	1794.44	1830.19	1829.03	1783.93	1854.48	1910.53	2004.17	2018.75	2036.01	1966.68	1947.54	2014.73	2068.72	2057.39	2075.17	2054.71	2064.29	1986.22
del1.n7.y2029.o3	1855.37	1824.42	1768.3	1748.19	1692.91	1763.6	1817.14	1856.42	1877.4	1869.77	1937.1	2004.87	2056.75	2034.67	2043.55	2000.8	2020.97	2087.09	2123.14	2109	2062.36	1974.51	1955.64	1872.26
del1.n7.y2029.o4	1840.62	1816.61	1769.37	1744.68	1696.6	1745.54	1783.9	1840.49	1921.53	2014.63	2084.42	2141.86	2176.24	2175.37	2217.54	2180.24	2123.45	2132.66	2148.33	2114.97	2086.82	2018.45	1946.56	1908.99
del1.n7.y2029.o5	1803.07	1770.84	1738.36	1705.83	1613.91	1661.97	1674.48	1659.29	1606.72	1580.79	1659.44	1714.68	1807.26	1887.22	1907.63	1918.99	1945.12	2016.31	2063.09	2056.66	2061.71	1999.5	1972.94	1895.01
del1.n7.y2029.o6	1875.59	1845.61	1822.56	1776.66	1730.59	1754.63	1756.92	1748.48	1799.18	1851.39	1902.14	1952.84	2013.73	2039.41	2134.54	2128.6	2143.72	2191.08	2184.58	2095.65	2092.81	2052.56	1981.3	1905.8
del1.n7.y2029.o7	2113.08	2052.25	2008.53	1982.1	1931.95	1997.08	2033.63	2068.59	2072.82	2068.44	2137.09	2135.96	2153.88	2128.85	2070.09	2020.16	2006.15	2067.05	2089.4	2032.71	1986.6	1901.4	1885.19	1870.88
del2.n7.y2020.o1	42.2672	42.0764	40.2509	39.786	39.1388	38.5489	38.2516	36.2626	37.6679	39.8876	40.2194	40.3094	40.1344	40.8253	41.2329	41.961	42.6204	42.4531	45.1573	44.5511	44.3494	43.6165	43.0697	41.0469
del2.n7.y2020.o2	39.2875	37.4393	34.0932	30.2869	24.3939	28.4733	33.5294	33.836	32.6334	28.3332	36.5587	40.3942	42.8528	40.3294	37.6961	31.2544	29.7672	38.7126	42.7682	42.8488	43.0631	38.5664	44.1755	44.5702
del2.n7.y2020.o3	42.0502	41.0934	36.8967	35.6697	27.6904	35.312	38.1194	36.8383	36.325	33.2718	39.282	43.2113	44.2517	40.9067	38.7719	35.254	35.9991	43.3698	46.0038	47.1326	44.7205	38.212	43.498	42.8849
del2.n7.y2020.o4	40.6758	39.5298	36.1791	33.3947	26.801	32.0991	34.0926	34.9003	35.9181	36.7649	43.8818	46.2286	46.9642	44.6335	43.9663	40.4517	35.6236	43.1621	44.9927	46.2123	43.8916	39.2921	42.8879	42.5192
del2.n7.y2020.o5	39.7327	38.7471	35.4552	33.3611	25.2656	32.4392	33.4496	32.1882	29.5007	23.9041	31.4304	35.364	37.538	37.4087	34.5064	33.1031	31.7714	40.5616	44.1289	45.2323	44.8012	39.2427	44.498	43.2252
del2.n7.y2020.o6	41.9092	40.8185	40.6086	38.5937	33.2759	37.0297	38.0786	34.8605	36.5751	37.4598	40.0829	42.3901	43.3334	42.6996	44.0946	43.4365	45.5987	48.1522	48.7275	46.7195	47.1679	46.1306	44.4202	42.6887
del2.n7.y2020.o7	45.7334	44.2155	40.9754	36.7977	30.6098	37.1482	40.0479	39.8501	38.8383	35.6846	43.5425	45.9579	46.9348	43.3218	38.5473	33.2845	30.8379	38.5547	43.3118	41.9667	40.701	34.2916	39.299	41.651
del2.n7.y2021.o1	205.393	203.613	195.341	192.641	190.581	189.429	188	181.466	186.082	192.969	196.671	199.511	201.556	202.756	206.382	210.261	210.285	209.811	220.439	218.671	217.23	212.393	208.394	200.105
del2.n7.y2021.o2	196.813	191.678	183.483	176.733	172.22	180.211	189.781	193.212	191.945	183.826	197.979	206.607	217.197	216.031	214.993	202.675	199.557	214.112	222.774	221.859	223.625	217.475	223.749	217.287
del2.n7.y2021.o3	203.376	199.736	190.751	187.8	175.224	188.805	196.217	198.419	199.761	196.135	207.859	217.606	223.162	217.986	216.697	209.541	212.031	224.967	230.679	230.533	224.108	210.102	213.568	205.666
del2.n7.y2021.o4	200.752	197.537	190.15	185.289	174.686	184.109	189.402	195.145	203.236	212.217	225.229	232.537	236.263	233.93	236.98	230.306	220.65	228.76	231.908	230.165	225.449	215	212.181	208.531
del2.n7.y2021.o5	196.547	192.767	186.73	181.85	165.95	177.112	179.188	176.634	169.423	161.729	175.914	184.566	194.788	201.672	200.649	200.286	201.286	216.042	223.599	224.104	224.129	213.291	216.054	207.989
del2.n7.y2021.o6	205.012	201.327	199.103	193.128	183.938	189.682	190.899	187.041	193.147	198.58	205.571	212.25	218.501	220.138	229.828	228.67	232.091	238.715	238.703	228.962	229.147	224.615	216.711	208.416
del2.n7.y2021.o7	229.535	222.733	215.761	209.397	199.007	211.05	217.063	219.936	219.326	215.887	229.517	231.758	234.276	228.581	218.806	209.33	205.732	218.546	225.114	218.841	213.573	199.896	203.325	204.349
del2.n7.y2022.o1	443.466	439.393	421.694	415.745	411.59	409.564	406.484	393.221	402.591	416.408	424.966	431.744	436.941	438.95	447.222	455.691	454.884	453.951	476.22	472.721	469.487	458.698	449.703	432.22
del2.n7.y2022.o2	426.532	416.481	400.961	389.556	386.317	400.378	416.998	424.928	423.428	409.342	432.938	448.869	471.368	471.842	472.771	451.296	445.671	469.301	485.024	482.694	486.703	477.66	485.547	469.336
del2.n7.y2022.o3	438.851	431.264	414.941	409.382	389.293	412.29	426.615	433.641	437.574	432.767	453.367	471.891	484.022	475.833	475.5	462.73	467.8	489.56	499.982	498.149	485.704	460.215	461.708	443.318
del2.n7.y2022.o4	434.278	427.973	414.422	406.263	389.152	405.096	415.339	428.23	446.545	467.249	489.526	504.202	512.288	509.674	517.957	506.351	489.227	499.047	504.292	498.461	490.048	470.696	459.14	450.756
del2.n7.y2022.o5	425.301	417.412	407.064	397.956	369.946	387.657	391.374	386.824	372.832	361.477	386.068	401.928	423.905	440.794	442.113	443.07	447.244	471.565	485.243	485.024	485.65	466.611	466.434	448.515
del2.n7.y2022.o6	443.009	435.489	430.362	418.491	403.139	412.17	413.752	408.599	421.181	433.218	446.759	459.957	473.904	478.711	500.418	498.469	503.942	516.685	515.902	494.874	494.737	485.088	468.133	450.254
del2.n7.y2022.o7	497.559	483.026	470.341	460.358	443.23	463.913	474.717	481.954	481.799	477.579	500.386	502.663	507.498	498.402	480.916	464.799	459.266	480.276	489.993	476.521	465.384	440.564	442.332	441.738
del2.n7.y2023.o1	889.511	880.914	845.712	833.56	825.769	822.562	816.391	791.356	809.043	834.807	853.017	867.815	879.687	882.638	900.052	917.21	914.001	912.3	955.711	949.281	942.563	920.283	901.572	867.274
del2.n7.y2023.o2	858.494	840.257	813.162	796.159	801.728	824.013	849.847	866.725	866.006	844.142	878.559	905.508	949.958	956.457	964.202	930.621	921.393	954.329	980.342	975.016	983.42	973.134	978.46	941.753
del2.n7.y2023.o3	879.772	865.06	838.024	828.38	801.188	835.584	861.202	879.509	889.317	885.282	917.857	950.34	974.921	964.037	967.912	947.269	956.874	989.076	1006.44	999.943	977.63	935.317	927.199	887.849
del2.n7.y2023.o4	872.627	861.158	838.426	826.397	802.797	826.614	844.962	871.728	910.039	953.999	987.894	1015.28	1031.58	1030.83	1050.59	1032.52	1005.08	1010.51	1018.15	1002.62	989.027	956.164	922.835	905.091
del2.n7.y2023.o5	854.81	839.491	823.717	808.096	763.637	787.308	793.346	786.01	760.869	747.847	785.974	812.554	856.464	894.098	903.286	908.435	920.544	955.342	977.887	975.02	977.335	947.236	935.49	898.608
del2.n7.y2023.o6	889.272	874.997	864.112	842.208	819.744	831.609	832.84	828.397	852.519	877.231	901.512	925.719	954.528	966.529	1011.53	1008.64	1016.07	1038.74	1035.76	993.593	992.321	973.22	939.416	903.614
del2.n7.y2023.o7	1001.66	972.798	951.741	938.687	914.175	945.794	963.424	979.858	981.7	979.182	1012.65	1012.46	1021.05	1008.74	980.376	956.101	949.15	978.946	990.159	963.268	941.371	900.324	893.416	887.02
del2.n7.y2024.o1	1204.66	1192.96	1145.33	1128.84	1118.36	1114.14	1105.78	1072.09	1095.89	1130.52	1155.32	1175.53	1191.8	1195.65	1219.35	1242.61	1238.05	1235.77	1294.39	1285.76	1276.63	1246.37	1220.94	1174.59
del2.n7.y2024.o2	1163.06	1138.62	1102.48	1080.25	1089.44	1118.82	1152.78	1175.77	1175.11	1146.37	1191.22	1227.03	1287.14	1296.7	1307.99	1263.81	1251.59	1294.22	1328.7	1321.39	1332.83	1319.97	1325.75	1275.46
del2.n7.y2024.o3	1191.41	1171.55	1135.72	1122.86	1087.83	1132.81	1167.07	1192.44	1205.99	1201.29	1244.21	1287.56	1320.89	1306.91	1312.77	1285.5	1298.43	1340.48	1363.5	1354.32	1324.47	1268.37	1255.85	1202.23
del2.n7.y2024.o4	1182.01	1166.64	1136.46	1120.76	1090.26	1121.4	1145.95	1182.32	1234.42	1294.29	1338.72	1375.54	1397.61	1397.22	1424.41	1400.64	1364.42	1369.83	1379.79	1358.23	1340.27	1296.57	1250.05	1225.89
del2.n7.y2024.o5	1157.9	1137.23	1116.55	1095.75	1037.14	1067.58	1075.56	1065.87	1032.22	1015.92	1066.03	1101.31	1160.75	1212.23	1225.57	1232.98	1249.89	1295.11	1324.98	1320.76	1324.04	1284.38	1266.92	1216.84
del2.n7.y2024.o6	1204.43	1185.21	1170.39	1140.98	1111.7	1126.91	1128.31	1123.1	1155.62	1189.16	1221.65	1254.13	1293.26	1309.83	1370.97	1367.2	1376.78	1407.08	1402.86	1345.75	1343.89	1318.06	1272.31	1223.83
del2.n7.y2024.o7	1357.05	1318	1290.08	1273.35	1241.5	1282.97	1306.3	1328.82	1331.6	1329.01	1372.65	1371.75	1383.23	1367.36	1329.87	1298.1	1289.25	1327.92	1341.97	1305.57	1275.98	1221.58	1210.8	1201.42
del2.n7.y2025.o1	1739.27	1722.14	1653.53	1629.61	1614.78	1609.15	1597.09	1549.31	1583.07	1631.98	1668.37	1698.21	1722.5	1727.47	1762.13	1795.81	1788.34	1785.14	1869.08	1856.95	1843.65	1799.6	1762.51	1696.03
del2.n7.y2025.o2	1680.83	1646.61	1596.65	1567.8	1587.72	1626.87	1671.77	1705.49	1705.8	1667.84	1725.46	1774.41	1860.81	1877.68	1897.22	1838.67	1822.16	1875.74	1922.47	1911.56	1928.27	1914.03	1916.59	1841.68
del2.n7.y2025.o3	1719.87	1691.48	1642.88	1625.15	1581.8	1640.27	1688.03	1726.98	1747.59	1743.9	1801.05	1861.06	1909.31	1892.18	1903.16	1866.51	1884.87	1939.27	1970.56	1955.76	1914.11	1837.97	1813.78	1735
del2.n7.y2025.o4	1707.41	1685.87	1644.75	1624.48	1586.36	1626.82	1661.05	1714.06	1790.15	1877.93	1936.13	1988.15	2020.07	2021.98	2062.97	2031.52	1983.03	1982.97	1995.77	1962.53	1938.41	1878.61	1805.84	1770.45
del2.n7.y2025.o5	1672.72	1643.14	1616.03	1587.47	1509.31	1546.72	1557.47	1544.46	1497.49	1479.33	1545.5	1593.56	1679.29	1755.68	1778.55	1791.03	1817.5	1875.08	1915.5	1908.08	1913.4	1860.6	1829.1	1756.28
del2.n7.y2025.o6	1739.31	1712	1690.27	1648.87	1611.18	1629.7	1630.65	1626.38	1672.71	1721.45	1766.78	1812.41	1869.36	1894.6	1983.67	1978.78	1990.67	2032.82	2025.95	1943.5	1940.27	1903.11	1837.17	1767.21
del2.n7.y2025.o7	1961.29	1905.07	1867.18	1846.87	1806.31	1860.75	1892.2	1925.77	1930.98	1930.51	1986.75	1982.84	1998.78	1979.15	1928.73	1887.29	1876.8	1925.82	1941.55	1889.07	1846.58	1772.86	1751.53	1735.13
del2.n7.y2026.o1	2008.08	1988.41	1909.13	1881.55	1864.31	1857.61	1843.69	1788.16	1827.39	1884.31	1926.09	1960.25	1987.97	1993.95	2033.78	2072.63	2064.38	2060.64	2157.85	2143.71	2128.39	2077.69	2035.03	1958.09
del2.n7.y2026.o2	1939.93	1899.98	1841.37	1806.7	1826.92	1873.48	1927.05	1965.77	1965.59	1920.28	1989.8	2047.46	2147.38	2165.57	2186.78	2116.98	2097.45	2162.65	2217.87	2205.43	2224.64	2206.39	2211.76	2126.24
del2.n7.y2026.o3	1985.79	1952.9	1895.48	1874.66	1821.58	1891.79	1947.65	1991.65	2015.01	2009.45	2077.45	2147.82	2203.47	2182.41	2194.04	2150.58	2171.91	2237.36	2274.3	2257.86	2209.17	2119.23	2093.86	2003.47
del2.n7.y2026.o4	1970.95	1945.8	1897.3	1872.89	1826.41	1875	1915.03	1976.03	2063.52	2164.3	2233.98	2294.52	2331.35	2332.52	2379.12	2341.61	2284.03	2287.26	2302.7	2265.21	2236.6	2166.18	2084.51	2043.86
del2.n7.y2026.o5	1930.84	1896.58	1864.13	1830.54	1737.6	1783.53	1796.26	1780.83	1725.93	1702.71	1781.69	1838.38	1937.4	2024.74	2049.63	2063.3	2093	2162.7	2210.5	2202.48	2208.38	2145.56	2111.82	2027.97
del2.n7.y2026.o6	2007.98	1976.26	1951.31	1903.07	1857.63	1880.45	1882	1875.71	1929.46	1985.6	2038.6	2091.81	2157.37	2185.96	2288.46	2282.58	2297.12	2346.46	2338.86	2243.66	2240.16	2197.2	2121.02	2040.23
del2.n7.y2026.o7	2263.58	2198.6	2153.84	2128.79	2079.69	2144.82	2182.06	2220.37	2225.9	2223.98	2291.74	2288.32	2306.99	2282.96	2223.19	2173.49	2160.42	2219.87	2239.94	2179.31	2130.16	2043.03	2020.81	2003.08
del2.n7.y2027.o1	2190.9	2169.61	2082.98	2052.99	2033.95	2026.28	2011.09	1949.85	1993.11	2056.04	2101.18	2137.95	2167.58	2174.56	2217.67	2259.98	2251.65	2247.5	2354.08	2338.41	2321.8	2266.75	2220.48	2136.21
del2.n7.y2027.o2	2115.3	2070.9	2005.26	1964.97	1981.96	2035.24	2096.84	2138.67	2137.52	2085.4	2166.67	2231.69	2340.99	2358.5	2379.17	2299.03	2276.86	2354.07	2416.64	2403.35	2424.14	2400.94	2411.21	2319.67
del2.n7.y2027.o3	2166.78	2130.68	2065.63	2042.29	1978.86	2060.4	2122.66	2168.89	2193.57	2185.15	2263.01	2341.75	2402.37	2377.06	2387.83	2338.33	2361.84	2438.06	2479.85	2463.1	2408.86	2307.03	2284.02	2186.43
del2.n7.y2027.o4	2149.73	2121.8	2067.02	2038.56	1983.34	2039.79	2084.39	2150.56	2245.34	2354.28	2434.84	2501.75	2541.9	2541.29	2590.81	2547.7	2481.98	2491.49	2509.54	2470.25	2437.66	2358.33	2273.49	2229.53
del2.n7.y2027.o5	2105.9	2068.3	2030.8	1993.04	1886.71	1941.81	1956.29	1938.71	1877.58	1848.15	1939.02	2003.07	2111.18	2204.89	2229.29	2242.85	2273.68	2355.61	2409.81	2402.09	2408.08	2336.14	2304.12	2213.02
del2.n7.y2027.o6	2190.49	2155.55	2128.58	2075.14	2022.07	2049.6	2052.11	2042.76	2101.87	2162.89	2221.92	2280.93	2352.11	2382.31	2493.53	2486.69	2504.04	2559.09	2551.38	2447.52	2444.11	2397.14	2313.93	2225.76
del2.n7.y2027.o7	2468.12	2397.1	2346.43	2316.16	2258.45	2333.66	2375.99	2416.99	2422.11	2417.51	2496.61	2494.88	2515.72	2487	2418.97	2361.36	2345.36	2415.4	2440.78	2374.58	2320.77	2222.04	2202.19	2185.02
del2.n7.y2028.o1	2465.01	2441.07	2343.6	2309.86	2288.42	2279.78	2262.68	2193.74	2242.45	2313.29	2364.05	2405.4	2438.71	2446.58	2495.07	2542.67	2533.32	2528.66	2648.6	2630.95	2612.27	2550.35	2498.31	2403.48
del2.n7.y2028.o2	2379.89	2329.89	2255.94	2210.48	2229.31	2289.4	2358.88	2405.92	2404.57	2345.79	2437.52	2510.79	2633.78	2653.36	2676.48	2586.09	2561.1	2648.3	2718.83	2703.89	2727.28	2700.98	2712.79	2609.88
del2.n7.y2028.o3	2437.89	2397.26	2323.95	2297.64	2225.98	2317.99	2388.11	2440.03	2467.75	2458.15	2545.96	2634.65	2702.85	2674.24	2686.26	2630.45	2656.91	2742.93	2790.04	2771.25	2710.16	2595.39	2569.76	2460.02
del2.n7.y2028.o4	2418.66	2387.21	2325.47	2293.35	2230.97	2294.67	2344.9	2419.33	2525.94	2648.45	2739.34	2814.66	2859.84	2859.04	2914.69	2866.07	2791.96	2802.99	2823.37	2779.25	2742.5	2653.11	2557.89	2508.46
del2.n7.y2028.o5	2369.34	2327.03	2284.72	2242.17	2122.27	2184.53	2200.86	2181.04	2112.19	2078.85	2181.35	2253.54	2375.18	2480.52	2507.83	2523.01	2557.62	2650.11	2711.21	2702.58	2709.29	2628.16	2592.4	2489.93
del2.n7.y2028.o6	2464.54	2425.21	2394.87	2334.71	2274.81	2305.92	2308.79	2298.14	2364.67	2433.31	2499.79	2566.23	2646.3	2680.23	2805.33	2797.61	2817.21	2879.21	2870.57	2753.72	2749.91	2697.05	2603.43	2504.23
del2.n7.y2028.o7	2776.83	2696.92	2639.81	2605.6	2540.44	2625.28	2673	2719.09	2724.8	2719.49	2808.77	2806.93	2830.4	2797.95	2721.25	2656.25	2638.15	2717.25	2745.99	2671.51	2610.95	2499.66	2477.57	2458.38
del2.n7.y2029.o1	2690.76	2664.66	2558.25	2521.44	2497.99	2488.48	2469.82	2394.44	2447.69	2525.19	2580.51	2625.54	2661.78	2670.47	2723.33	2775.27	2765.2	2760.1	2891.13	2871.81	2851.44	2783.9	2727.15	2623.57
del2.n7.y2029.o2	2597.6	2542.87	2461.82	2411.71	2431.27	2497.35	2573.81	2625.08	2623.42	2558.73	2659.93	2740.32	2874.63	2895.54	2920.29	2820.85	2793.4	2889.77	2967.21	2950.96	2976.46	2947.11	2960.86	2848.88
del2.n7.y2029.o3	2661.2	2616.81	2536.31	2507.47	2428.17	2529.58	2606.37	2662.7	2692.8	2681.86	2778.43	2875.63	2950.05	2918.37	2931.12	2869.79	2898.72	2993.55	3045.26	3024.99	2958.09	2832.08	2805.02	2685.43
del2.n7.y2029.o4	2640.04	2605.61	2537.85	2502.44	2433.47	2503.67	2558.68	2639.85	2756.1	2889.62	2989.73	3072.11	3121.42	3120.19	3180.67	3127.16	3045.71	3058.92	3081.4	3033.55	2993.17	2895.1	2792	2738.11
del2.n7.y2029.o5	2586.19	2539.96	2493.37	2446.71	2314.86	2383.8	2401.74	2379.95	2304.56	2267.37	2380.18	2459.4	2592.19	2706.88	2736.15	2752.45	2789.92	2892.04	2959.13	2949.91	2957.16	2867.93	2829.83	2718.05
del2.n7.y2029.o6	2690.2	2647.2	2614.13	2548.3	2482.23	2516.71	2520	2507.88	2580.6	2655.48	2728.29	2801	2888.33	2925.17	3061.61	3053.1	3074.79	3142.71	3133.39	3005.83	3001.76	2944.04	2841.82	2733.54
del2.n7.y2029.o7	3030.84	2943.59	2880.89	2842.97	2771.04	2864.46	2916.88	2967.03	2973.09	2966.81	3065.27	3063.65	3089.36	3053.45	2969.18	2897.56	2877.47	2964.82	2996.88	2915.56	2849.42	2727.22	2703.97	2683.45
del3.n7.y2020.o1	42.2672	42.0764	40.2509	39.786	39.1388	38.5489	38.2516	36.2626	37.6679	39.8876	40.2194	40.3094	40.1344	40.8253	41.2329	41.961	42.6204	42.4531	45.1573	44.5511	44.3494	43.6165	43.0697	41.0469
del3.n7.y2020.o2	39.2875	37.4393	34.0932	30.2869	24.3939	28.4733	33.5294	33.836	32.6334	28.3332	36.5587	40.3942	42.8528	40.3294	37.6961	31.2544	29.7672	38.7126	42.7682	42.8488	43.0631	38.5664	44.1755	44.5702
del3.n7.y2020.o3	42.0502	41.0934	36.8967	35.6697	27.6904	35.312	38.1194	36.8383	36.325	33.2718	39.282	43.2113	44.2517	40.9067	38.7719	35.254	35.9991	43.3698	46.0038	47.1326	44.7205	38.212	43.498	42.8849
del3.n7.y2020.o4	40.6758	39.5298	36.1791	33.3947	26.801	32.0991	34.0926	34.9003	35.9181	36.7649	43.8818	46.2286	46.9642	44.6335	43.9663	40.4517	35.6236	43.1621	44.9927	46.2123	43.8916	39.2921	42.8879	42.5192
del3.n7.y2020.o5	39.7327	38.7471	35.4552	33.3611	25.2656	32.4392	33.4496	32.1882	29.5007	23.9041	31.4304	35.364	37.538	37.4087	34.5064	33.1031	31.7714	40.5616	44.1289	45.2323	44.8012	39.2427	44.498	43.2252
del3.n7.y2020.o6	41.9092	40.8185	40.6086	38.5937	33.2759	37.0297	38.0786	34.8605	36.5751	37.4598	40.0829	42.3901	43.3334	42.6996	44.0946	43.4365	45.5987	48.1522	48.7275	46.7195	47.1679	46.1306	44.4202	42.6887
del3.n7.y2020.o7	45.7334	44.2155	40.9754	36.7977	30.6098	37.1482	40.0479	39.8501	38.8383	35.6846	43.5425	45.9579	46.9348	43.3218	38.5473	33.2845	30.8379	38.5547	43.3118	41.9667	40.701	34.2916	39.299	41.651
del3.n7.y2021.o1	271.274	268.923	257.998	254.432	251.711	250.189	248.302	239.673	245.769	254.864	259.754	263.505	266.206	267.791	272.579	277.704	277.735	277.109	291.145	288.81	286.908	280.519	275.238	264.289
del3.n7.y2021.o2	259.942	253.159	242.336	233.421	227.461	238.014	250.654	255.185	253.513	242.789	261.481	272.878	286.864	285.324	283.953	267.685	263.566	282.79	294.23	293.021	295.354	287.232	295.518	286.983
del3.n7.y2021.o3	268.61	263.803	251.936	248.038	231.428	249.365	259.155	262.063	263.836	259.046	274.531	287.404	294.742	287.906	286.203	276.752	280.041	297.126	304.67	304.477	295.991	277.493	282.071	271.634
del3.n7.y2021.o4	265.144	260.898	251.142	244.721	230.718	243.163	250.154	257.739	268.424	280.286	297.472	307.125	312.046	308.964	312.993	304.177	291.425	302.136	306.293	303.991	297.763	283.962	280.24	275.418
del3.n7.y2021.o5	259.59	254.598	246.625	240.18	219.179	233.922	236.663	233.29	223.766	213.604	232.339	243.767	257.267	266.359	265.008	264.529	265.85	285.339	295.319	295.986	296.019	281.705	285.354	274.702
del3.n7.y2021.o6	270.77	265.904	262.966	255.075	242.937	250.524	252.131	247.036	255.099	262.276	271.508	280.33	288.586	290.749	303.547	302.018	306.535	315.284	315.268	302.402	302.647	296.661	286.222	275.266
del3.n7.y2021.o7	303.16	294.175	284.968	276.562	262.839	278.746	286.687	290.482	289.676	285.134	303.136	306.095	309.421	301.899	288.988	276.474	271.722	288.646	297.32	289.035	282.077	264.013	268.543	269.895
del3.n7.y2022.o1	604.37	598.818	574.697	566.591	560.928	558.167	553.969	535.895	548.664	567.494	579.157	588.395	595.477	598.215	609.488	621.03	619.93	618.66	649.008	644.239	639.832	625.128	612.87	589.043
del3.n7.y2022.o2	581.291	567.593	546.443	530.899	526.485	545.648	568.298	579.105	577.061	557.865	590.022	611.733	642.395	643.041	644.308	615.04	607.374	639.578	661.006	657.831	663.295	650.97	661.719	639.626
del3.n7.y2022.o3	598.08	587.741	565.495	557.919	530.542	561.882	581.404	590.98	596.34	589.789	617.862	643.108	659.64	648.48	648.026	630.623	637.533	667.188	681.391	678.893	661.933	627.196	629.231	604.168
del3.n7.y2022.o4	591.848	583.255	564.787	553.669	530.349	552.078	566.037	583.605	608.566	636.781	667.141	687.142	698.162	694.601	705.888	690.072	666.735	680.117	687.265	679.318	667.853	641.48	625.73	614.305
del3.n7.y2022.o5	579.613	568.862	554.76	542.347	504.175	528.311	533.376	527.176	508.107	492.633	526.145	547.76	577.711	600.728	602.526	603.831	609.519	642.663	661.304	661.006	661.859	635.913	635.671	611.25
del3.n7.y2022.o6	603.746	593.498	586.511	570.332	549.411	561.719	563.874	556.852	573.998	590.403	608.857	626.844	645.851	652.403	681.986	679.329	686.789	704.155	703.088	674.431	674.244	661.093	637.986	613.621
del3.n7.y2022.o7	678.089	658.283	640.995	627.39	604.048	632.236	646.959	656.823	656.611	650.86	681.942	685.045	691.634	679.238	655.407	633.443	625.903	654.536	667.778	649.417	634.24	600.415	602.824	602.014
del3.n7.y2023.o1	1159.54	1148.33	1102.45	1086.6	1076.45	1072.27	1064.22	1031.59	1054.65	1088.23	1111.97	1131.26	1146.74	1150.58	1173.28	1195.65	1191.47	1189.25	1245.84	1237.46	1228.7	1199.66	1175.26	1130.55
del3.n7.y2023.o2	1119.11	1095.34	1060.01	1037.85	1045.11	1074.16	1107.84	1129.84	1128.9	1100.4	1145.26	1180.39	1238.34	1246.81	1256.91	1213.13	1201.1	1244.04	1277.95	1271	1281.96	1268.55	1275.49	1227.64
del3.n7.y2023.o3	1146.85	1127.67	1092.42	1079.85	1044.41	1089.24	1122.64	1146.5	1159.29	1154.03	1196.49	1238.84	1270.88	1256.69	1261.74	1234.83	1247.35	1289.33	1311.96	1303.5	1274.41	1219.25	1208.67	1157.37
del3.n7.y2023.o4	1137.53	1122.58	1092.95	1077.27	1046.5	1077.55	1101.47	1136.36	1186.3	1243.61	1287.79	1323.49	1344.74	1343.77	1369.52	1345.96	1310.19	1317.27	1327.23	1306.99	1289.27	1246.43	1202.98	1179.85
del3.n7.y2023.o5	1114.31	1094.34	1073.77	1053.41	995.455	1026.31	1034.18	1024.62	991.847	974.872	1024.57	1059.22	1116.46	1165.52	1177.5	1184.21	1199.99	1245.36	1274.75	1271.01	1274.03	1234.79	1219.48	1171.4
del3.n7.y2023.o6	1159.23	1140.62	1126.43	1097.88	1068.59	1084.06	1085.67	1079.87	1111.32	1143.53	1175.19	1206.74	1244.3	1259.94	1318.6	1314.83	1324.52	1354.07	1350.19	1295.22	1293.56	1268.66	1224.6	1177.93
del3.n7.y2023.o7	1305.74	1268.11	1240.66	1223.65	1191.69	1232.91	1255.89	1277.32	1279.72	1276.43	1320.06	1319.82	1331.01	1314.96	1277.99	1246.35	1237.28	1276.13	1290.74	1255.69	1227.14	1173.64	1164.63	1156.29
del3.n7.y2024.o1	1630.07	1614.24	1549.79	1527.47	1513.3	1507.58	1496.27	1450.68	1482.89	1529.74	1563.31	1590.65	1612.67	1617.88	1649.94	1681.42	1675.24	1672.16	1751.48	1739.8	1727.45	1686.51	1652.09	1589.38
del3.n7.y2024.o2	1573.78	1540.71	1491.8	1461.73	1474.17	1513.91	1559.87	1590.98	1590.08	1551.2	1611.88	1660.34	1741.67	1754.61	1769.89	1710.1	1693.57	1751.26	1797.91	1788.03	1803.49	1786.09	1793.91	1725.87
del3.n7.y2024.o3	1612.14	1585.27	1536.78	1519.38	1471.97	1532.84	1579.21	1613.54	1631.86	1625.51	1683.59	1742.25	1787.34	1768.42	1776.36	1739.45	1756.95	1813.84	1845	1832.58	1792.18	1716.27	1699.34	1626.77
del3.n7.y2024.o4	1599.42	1578.62	1537.78	1516.54	1475.27	1517.41	1550.63	1599.84	1670.34	1751.35	1811.47	1861.29	1891.16	1890.63	1927.42	1895.26	1846.24	1853.56	1867.04	1837.87	1813.57	1754.44	1691.49	1658.8
del3.n7.y2024.o5	1566.8	1538.82	1510.84	1482.7	1403.39	1444.58	1455.38	1442.27	1396.74	1374.68	1442.48	1490.22	1570.66	1640.32	1658.36	1668.39	1691.27	1752.46	1792.87	1787.17	1791.61	1737.94	1714.31	1646.55
del3.n7.y2024.o6	1629.76	1603.75	1583.69	1543.9	1504.28	1524.86	1526.76	1519.71	1563.71	1609.1	1653.06	1697	1749.95	1772.38	1855.11	1850	1862.97	1903.97	1898.26	1820.99	1818.47	1783.52	1721.6	1656.01
del3.n7.y2024.o7	1836.27	1783.43	1745.65	1723.02	1679.92	1736.04	1767.6	1798.07	1801.84	1798.32	1857.38	1856.17	1871.69	1850.23	1799.5	1756.5	1744.53	1796.85	1815.87	1766.61	1726.57	1652.96	1638.37	1625.69
del3.n7.y2025.o1	2313.71	2290.92	2199.65	2167.83	2148.1	2140.61	2124.57	2061.01	2105.91	2170.99	2219.39	2259.08	2291.4	2298.01	2344.12	2388.92	2378.99	2374.73	2486.4	2470.26	2452.56	2393.97	2344.63	2256.19
del3.n7.y2025.o2	2235.97	2190.45	2123.98	2085.61	2112.11	2164.18	2223.91	2268.78	2269.18	2218.68	2295.34	2360.45	2475.4	2497.83	2523.83	2445.94	2423.98	2495.25	2557.41	2542.91	2565.13	2546.19	2549.59	2449.94
del3.n7.y2025.o3	2287.89	2250.13	2185.49	2161.9	2104.22	2182.01	2245.54	2297.36	2324.78	2319.87	2395.89	2475.73	2539.91	2517.12	2531.72	2482.98	2507.4	2579.77	2621.39	2601.69	2546.3	2445.01	2412.83	2308.02
del3.n7.y2025.o4	2271.33	2242.67	2187.97	2161	2110.29	2164.11	2209.65	2280.18	2381.39	2498.16	2575.58	2644.78	2687.24	2689.79	2744.32	2702.48	2637.98	2637.9	2654.92	2610.71	2578.62	2499.06	2402.26	2355.18
del3.n7.y2025.o5	2225.17	2185.83	2149.76	2111.77	2007.8	2057.57	2071.86	2054.56	1992.08	1967.92	2055.94	2119.87	2233.91	2335.54	2365.96	2382.56	2417.78	2494.37	2548.14	2538.27	2545.34	2475.11	2433.21	2336.34
del3.n7.y2025.o6	2313.76	2277.43	2248.52	2193.45	2143.31	2167.95	2169.22	2163.53	2225.16	2290.01	2350.3	2411	2486.77	2520.34	2638.82	2632.32	2648.13	2704.21	2695.07	2585.4	2581.09	2531.67	2443.94	2350.87
del3.n7.y2025.o7	2609.05	2534.26	2483.86	2456.85	2402.89	2475.31	2517.14	2561.8	2568.74	2568.11	2642.92	2637.72	2658.93	2632.82	2565.74	2510.61	2496.66	2561.87	2582.79	2512.98	2456.46	2358.4	2330.02	2308.2
del3.n7.y2026.o1	2709.32	2682.77	2575.81	2538.6	2515.34	2506.3	2487.51	2412.6	2465.53	2542.33	2598.69	2644.79	2682.19	2690.25	2744	2796.4	2785.27	2780.23	2911.38	2892.3	2871.64	2803.24	2745.67	2641.86
del3.n7.y2026.o2	2617.37	2563.47	2484.38	2437.62	2464.89	2527.71	2599.99	2652.22	2651.99	2590.86	2684.65	2762.45	2897.26	2921.8	2950.41	2856.25	2829.9	2917.86	2992.37	2975.59	3001.49	2976.87	2984.13	2868.74
del3.n7.y2026.o3	2679.24	2634.87	2557.4	2529.31	2457.68	2552.42	2627.79	2687.15	2718.66	2711.17	2802.91	2897.86	2972.94	2944.52	2960.21	2901.58	2930.35	3018.66	3068.5	3046.32	2980.62	2859.27	2825.05	2703.09
del3.n7.y2026.o4	2659.22	2625.29	2559.85	2526.92	2464.2	2529.77	2583.78	2666.08	2784.11	2920.09	3014.11	3095.78	3145.47	3147.05	3209.92	3159.32	3081.63	3085.98	3106.82	3056.23	3017.63	2922.62	2812.43	2757.59
del3.n7.y2026.o5	2605.11	2558.88	2515.09	2469.78	2344.38	2406.35	2423.53	2402.71	2328.64	2297.31	2403.87	2480.36	2613.95	2731.79	2765.37	2783.81	2823.89	2917.93	2982.41	2971.61	2979.56	2894.8	2849.29	2736.15
del3.n7.y2026.o6	2709.17	2666.38	2632.71	2567.63	2506.32	2537.12	2539.21	2530.71	2603.24	2678.99	2750.49	2822.28	2910.74	2949.31	3087.61	3079.68	3099.29	3165.86	3155.6	3027.16	3022.44	2964.48	2861.69	2752.69
del3.n7.y2026.o7	3054.03	2966.36	2905.98	2872.18	2805.93	2893.8	2944.05	2995.74	3003.19	3000.6	3092.04	3087.42	3112.61	3080.18	2999.54	2932.48	2914.86	2995.06	3022.14	2940.34	2874.03	2756.47	2726.49	2702.57
del3.n7.y2027.o1	2958.31	2929.56	2812.6	2772.1	2746.39	2736.04	2715.51	2632.83	2691.25	2776.21	2837.16	2886.81	2926.83	2936.25	2994.46	3051.59	3040.33	3034.74	3178.65	3157.49	3135.06	3060.73	2998.25	2884.47
del3.n7.y2027.o2	2856.23	2796.28	2707.64	2653.25	2676.18	2748.13	2831.31	2887.79	2886.24	2815.86	2925.6	3013.39	3160.98	3184.62	3212.53	3104.32	3074.38	3178.63	3263.12	3245.17	3273.25	3241.92	3255.79	3132.18
del3.n7.y2027.o3	2925.74	2877	2789.17	2757.64	2672	2782.11	2866.16	2928.59	2961.91	2950.55	3055.68	3162	3243.85	3209.68	3224.22	3157.39	3189.12	3292.04	3348.47	3325.85	3252.61	3115.11	3084.05	2952.28
del3.n7.y2027.o4	2902.72	2865.01	2791.03	2752.61	2678.05	2754.27	2814.49	2903.84	3031.83	3178.92	3287.7	3378.04	3432.26	3431.43	3498.3	3440.09	3351.34	3364.19	3388.57	3335.51	3291.5	3184.38	3069.83	3010.47
del3.n7.y2027.o5	2843.53	2792.77	2742.13	2691.15	2547.58	2621.97	2641.53	2617.78	2535.24	2495.5	2618.21	2704.69	2850.66	2977.2	3010.15	3028.45	3070.09	3180.71	3253.9	3243.48	3251.56	3154.42	3111.19	2988.18
del3.n7.y2027.o6	2957.76	2910.58	2874.16	2802.01	2730.34	2767.52	2770.9	2758.28	2838.1	2920.49	3000.19	3079.87	3175.99	3216.76	3366.94	3357.71	3381.14	3455.47	3445.06	3304.81	3300.22	3236.79	3124.43	3005.39
del3.n7.y2027.o7	3332.63	3236.74	3168.31	3127.45	3049.53	3151.08	3208.23	3263.59	3270.5	3264.3	3371.11	3368.76	3396.9	3358.12	3266.26	3188.47	3166.87	3261.45	3295.72	3206.33	3133.67	3000.35	2973.55	2950.38
del3.n7.y2028.o1	3244.27	3212.76	3084.48	3040.08	3011.86	3000.48	2977.98	2887.25	2951.35	3044.59	3111.4	3165.81	3209.65	3220.02	3283.83	3346.48	3334.18	3328.04	3485.91	3462.67	3438.09	3356.59	3288.09	3163.29
del3.n7.y2028.o2	3132.24	3066.44	2969.11	2909.27	2934.06	3013.15	3104.59	3166.5	3164.73	3087.36	3208.1	3304.53	3466.4	3492.16	3522.59	3403.63	3370.74	3485.5	3578.33	3558.66	3589.45	3554.84	3570.38	3434.94
del3.n7.y2028.o3	3208.57	3155.1	3058.61	3023.99	2929.68	3050.78	3143.06	3211.39	3247.87	3235.24	3350.81	3467.55	3557.29	3519.65	3535.47	3462.02	3496.84	3610.05	3672.05	3647.32	3566.93	3415.87	3382.14	3237.7
del3.n7.y2028.o4	3183.27	3141.87	3060.61	3018.35	2936.25	3020.09	3086.19	3184.15	3324.46	3485.7	3605.33	3704.46	3763.92	3762.87	3836.11	3772.11	3674.58	3689.1	3715.92	3657.85	3609.49	3491.84	3366.51	3301.45
del3.n7.y2028.o5	3118.35	3062.67	3006.98	2950.99	2793.18	2875.13	2896.62	2870.53	2779.92	2736.04	2870.94	2965.95	3126.04	3264.69	3300.63	3320.6	3366.15	3487.89	3568.3	3556.94	3565.78	3459	3411.94	3277.07
del3.n7.y2028.o6	3243.65	3191.89	3151.96	3072.78	2993.94	3034.89	3038.66	3024.64	3112.21	3202.55	3290.05	3377.49	3482.88	3527.52	3692.18	3682.01	3707.82	3789.42	3778.04	3624.25	3619.24	3549.67	3426.45	3295.89
del3.n7.y2028.o7	3654.67	3549.5	3474.33	3429.3	3343.55	3455.21	3518.02	3578.67	3586.18	3579.2	3696.7	3694.28	3725.17	3682.46	3581.52	3495.97	3472.15	3576.25	3614.08	3516.05	3436.35	3289.88	3260.81	3235.55
del3.n7.y2029.o1	3505.55	3471.54	3332.9	3284.94	3254.4	3242.01	3217.69	3119.49	3188.87	3289.83	3361.9	3420.58	3467.79	3479.1	3547.97	3615.64	3602.53	3595.87	3766.59	3741.42	3714.88	3626.89	3552.95	3418.01
del3.n7.y2029.o2	3384.18	3312.87	3207.27	3141.99	3167.48	3253.57	3353.17	3419.97	3417.81	3333.52	3465.37	3570.1	3745.08	3772.32	3804.57	3675.02	3639.25	3764.81	3865.71	3844.52	3877.75	3839.52	3857.43	3711.53
del3.n7.y2029.o3	3467.02	3409.19	3304.32	3266.75	3163.44	3295.55	3395.59	3468.98	3508.19	3493.94	3619.75	3746.39	3843.34	3802.07	3818.68	3738.78	3776.47	3900.02	3967.39	3940.98	3853.82	3689.65	3654.4	3498.6
del3.n7.y2029.o4	3439.46	3394.61	3306.33	3260.2	3170.34	3261.8	3333.47	3439.21	3590.66	3764.62	3895.03	4002.37	4066.61	4065	4143.79	4074.09	3967.96	3985.18	4014.47	3952.13	3899.52	3771.76	3637.43	3567.23
del3.n7.y2029.o5	3369.3	3309.08	3248.37	3187.59	3015.82	3105.63	3129.01	3100.62	3002.4	2953.94	3100.91	3204.13	3377.13	3526.54	3564.67	3585.91	3634.73	3767.77	3855.18	3843.17	3852.6	3736.36	3686.72	3541.09
del3.n7.y2029.o6	3504.81	3448.78	3405.71	3319.95	3233.86	3278.78	3283.07	3267.29	3362.02	3459.58	3554.43	3649.16	3762.94	3810.93	3988.69	3977.6	4005.86	4094.34	4082.2	3916.02	3910.71	3835.51	3702.35	3561.27
del3.n7.y2029.o7	3948.6	3834.93	3753.24	3703.84	3610.13	3731.84	3800.13	3865.46	3873.35	3865.17	3993.45	3991.34	4024.84	3978.06	3868.27	3774.96	3748.78	3862.59	3904.35	3798.41	3712.24	3553.04	3522.75	3496.02
del1*del3.(n8*n10).(y2020*y2029).(o1*o7)	0	0	0	0	0	0	0	0	0	0	0	0	0	0	0	0	0	0	0	0	0	0	0	0

## Sheet: Water Demand                   
	t1	t2	t3	t4	t5	t6	t7	t8	t9	t10	t11	t12	t13	t14	t15	t16	t17	t18	t19	t20	t21	t22	t23	t24
del1*del3.(n1*n6).(y2020*y2029).(o1*o7)	0	0	0	0	0	0	0	0	0	0	0	0	0	0	0	0	0	0	0	0	0	0	0	0
del1.n7.y2020.o1	1675.82	1591.87	1573.11	1515.18	1586.7	1716.83	1706.45	1908.06	1765.59	1504.34	1704.67	1923.37	2175.74	2009.94	2173.39	2232.87	1974.17	1997.88	1880.05	1961.5	1912.29	1768.91	1627.14	1684.87
del1.n7.y2020.o2	2085.98	2357.11	2946.68	3847.68	5774.38	4876.42	3733.69	3919.67	4281.89	5255.61	3269.66	2525.34	2501.29	3394.88	4343.44	5788.22	6097.18	3862.55	3034.13	2920.28	2993.68	4221.52	2564.81	1830.07
del1.n7.y2020.o3	1580.98	1633.46	2488.71	2709.78	4739.53	2941.18	2494.62	3198.5	3521.71	4404.61	3077.32	2396.09	2482.11	3341.6	4070.52	4821.11	4749.37	2992.54	2462.26	2002.74	2381.4	3701.37	1921.1	1455.88
del1.n7.y2020.o4	1889.58	2054.97	2718.75	3384.69	5043.13	3791.46	3476.99	3671.85	3993.81	4463.13	2813.5	2539.79	2582.54	3295.41	3832.44	4624.84	5669.79	3414.42	2972.22	2333.78	2829.35	3712.79	2038.19	1857.14
del1.n7.y2020.o5	1886.02	1937.33	2698.8	3090.02	4868.11	3030.36	2816.6	3086.82	3504.03	5028.57	3322.07	2541.08	2596.55	3264.19	4320.53	4843.07	5459.33	3304.05	2569.76	2178.61	2351.35	3579.33	1748.11	1529.35
del1.n7.y2020.o6	1783.23	1884.68	1768.51	2030.38	3310.73	2340.38	2034.49	2961.87	2830.44	2967.11	2555.61	2241.2	2427.91	2825.22	3141.23	3297.85	2748.93	2332.21	2103.56	2025.44	1864.71	1869.07	1837.76	1779.74
del1.n7.y2020.o7	2466.81	2457.99	3115.24	4197.69	5714.64	4207.09	3598.64	3934.15	4279.71	5219.14	3331.72	2577.04	2416.12	3335.2	4348.21	5581.24	6226.71	4322.05	3028.63	2998.9	3027.76	4337.99	2664.58	1826.05
del1.n7.y2021.o1	1849.72	1757.06	1736.36	1672.41	1751.36	1894.99	1883.53	2106.06	1948.81	1660.45	1881.57	2122.97	2401.53	2218.52	2398.93	2464.58	2179.03	2205.21	2075.15	2165.06	2110.73	1952.48	1795.99	1859.71
del1.n7.y2021.o2	2302.45	2601.71	3252.47	4246.97	6373.61	5382.46	4121.15	4326.42	4726.23	5801	3608.96	2787.4	2760.85	3747.18	4794.17	6388.89	6729.91	4263.38	3348.99	3223.33	3304.34	4659.6	2830.97	2019.98
del1.n7.y2021.o3	1745.05	1802.97	2746.98	2990.99	5231.37	3246.4	2753.5	3530.42	3887.17	4861.69	3396.66	2644.74	2739.69	3688.37	4492.93	5321.41	5242.23	3303.09	2717.77	2210.57	2628.52	4085.47	2120.45	1606.96
del1.n7.y2021.o4	2085.67	2268.22	3000.88	3735.93	5566.48	4184.92	3837.81	4052.89	4408.26	4926.29	3105.46	2803.35	2850.54	3637.39	4230.15	5104.77	6258.16	3768.75	3280.66	2575.97	3122.96	4098.08	2249.7	2049.86
del1.n7.y2021.o5	2081.73	2138.38	2978.87	3410.68	5373.29	3344.83	3108.89	3407.15	3867.66	5550.4	3666.81	2804.77	2866.01	3602.93	4768.89	5345.65	6025.87	3646.93	2836.44	2404.69	2595.36	3950.77	1929.52	1688.06
del1.n7.y2021.o6	1968.29	2080.26	1952.04	2241.08	3654.3	2583.25	2245.62	3269.24	3124.17	3275.02	2820.81	2473.78	2679.86	3118.4	3467.21	3640.08	3034.2	2574.23	2321.85	2235.62	2058.22	2063.03	2028.47	1964.43
del1.n7.y2021.o7	2722.8	2713.06	3438.52	4633.3	6307.66	4643.67	3972.09	4342.41	4723.83	5760.75	3677.46	2844.47	2666.85	3681.31	4799.43	6160.43	6872.88	4770.56	3342.92	3310.11	3341.96	4788.16	2941.1	2015.55
del1.n7.y2022.o1	2815.05	2674.03	2642.52	2545.21	2665.36	2883.94	2866.51	3205.17	2965.84	2527	2863.52	3230.89	3654.83	3376.31	3650.88	3750.79	3316.22	3356.05	3158.12	3294.95	3212.28	2971.43	2733.27	2830.25
del1.n7.y2022.o2	3504.05	3959.49	4949.85	6463.36	9699.84	8191.44	6271.88	6584.28	7192.74	8828.4	5492.39	4242.08	4201.68	5702.75	7296.14	9723.1	10242.1	6488.33	5096.75	4905.51	5028.8	7091.33	4308.39	3074.17
del1.n7.y2022.o3	2655.75	2743.89	4180.56	4551.91	7961.49	4940.61	4190.48	5372.86	5915.79	7398.89	5169.3	4024.97	4169.47	5613.24	6837.68	8098.53	7978.03	5026.89	4136.11	3364.22	4000.29	6217.58	3227.07	2445.6
del1.n7.y2022.o4	3174.13	3451.96	4566.97	5685.63	8471.49	6368.92	5840.67	6168	6708.82	7497.2	4726.13	4266.36	4338.17	5535.65	6437.76	7768.84	9524.15	5735.57	4992.76	3920.3	4752.76	6236.77	3423.77	3119.63
del1.n7.y2022.o5	3168.14	3254.35	4533.47	5190.64	8177.49	5090.43	4731.35	5185.27	5886.09	8447.02	5580.44	4268.52	4361.71	5483.21	7257.65	8135.42	9170.62	5550.17	4316.71	3659.64	3949.82	6012.58	2936.49	2569.02
del1.n7.y2022.o6	2995.49	3165.9	2970.76	3410.65	5561.39	3931.39	3417.56	4975.38	4754.59	4984.17	4292.92	3764.79	4078.42	4745.82	5276.66	5539.75	4617.67	3917.66	3533.57	3402.34	3132.35	3139.67	3087.09	2989.62
del1.n7.y2022.o7	4143.76	4128.94	5233	7051.31	9599.49	7067.09	6045.03	6608.61	7189.09	8767.15	5596.64	4328.93	4058.62	5602.5	7304.15	9375.41	10459.7	7260.21	5087.51	5037.57	5086.05	7286.99	4475.98	3067.41
del1.n7.y2023.o1	4283.74	4069.15	4021.19	3873.11	4055.95	4388.57	4362.04	4877.4	4513.21	3845.41	4357.49	4916.54	5561.66	5137.83	5555.64	5707.68	5046.38	5107	4805.79	5014.01	4888.21	4521.72	4159.3	4306.87
del1.n7.y2023.o2	5332.2	6025.26	7532.33	9835.47	14760.5	12465.1	9544.1	10019.5	10945.4	13434.4	8357.93	6455.3	6393.81	8678.04	11102.7	14795.9	15585.7	9873.48	7755.87	7464.85	7652.46	10791.1	6556.2	4678.04
del1.n7.y2023.o3	4041.32	4175.46	6361.67	6926.78	12115.2	7518.27	6376.78	8176.03	9002.22	11259.1	7866.27	6124.91	6344.8	8541.83	10405.1	12323.8	12140.4	7649.56	6294.04	5119.42	6087.35	9461.47	4910.72	3721.54
del1.n7.y2023.o4	4830.16	5252.94	6949.69	8651.98	12891.3	9691.77	8887.91	9386.03	10209	11408.7	7191.89	6492.23	6601.51	8423.76	9796.53	11822.1	14493.2	8727.98	7597.62	5965.63	7232.42	9490.66	5210.04	4747.23
del1.n7.y2023.o5	4821.05	4952.23	6898.71	7898.74	12443.9	7746.24	7199.83	7890.57	8957.04	12854.1	8491.9	6495.53	6637.34	8343.95	11044.2	12379.9	13955.2	8445.85	6568.85	5568.98	6010.55	9149.51	4468.54	3909.35
del1.n7.y2023.o6	4558.32	4817.63	4520.69	5190.08	8462.92	5982.5	5200.59	7571.17	7235.2	7584.55	6532.66	5728.99	6206.25	7221.85	8029.64	8430	7026.84	5961.61	5377.13	5177.44	4766.59	4777.72	4697.71	4549.39
del1.n7.y2023.o7	6305.68	6283.13	7963.2	10730.2	14607.8	10754.2	9198.89	10056.5	10939.8	13341.2	8516.57	6587.45	6176.11	8525.48	11114.9	14266.8	15916.8	11048.1	7741.81	7665.82	7739.58	11088.8	6811.23	4667.77
del1.n7.y2024.o1	5149.13	4891.18	4833.54	4655.55	4875.32	5275.14	5243.25	5862.71	5424.95	4622.25	5237.78	5909.77	6685.21	6175.76	6677.97	6860.73	6065.83	6138.7	5776.65	6026.93	5875.71	5435.18	4999.55	5176.93
del1.n7.y2024.o2	6409.4	7242.47	9053.99	11822.4	17742.4	14983.3	11472.2	12043.6	13156.6	16148.4	10046.4	7759.38	7685.47	10431.1	13345.7	17784.9	18734.2	11868.1	9322.69	8972.88	9198.39	12971.1	7880.67	5623.09
del1.n7.y2024.o3	4857.74	5018.97	7646.84	8326.1	14562.7	9037.09	7664.99	9827.72	10820.8	13533.6	9455.39	7362.25	7626.56	10267.4	12507.1	14813.4	14593	9194.9	7565.54	6153.63	7317.1	11372.9	5902.77	4473.35
del1.n7.y2024.o4	5805.94	6314.12	8353.64	10399.8	15495.6	11649.7	10683.4	11282.2	12271.4	13713.5	8644.77	7803.77	7935.13	10125.5	11775.6	14210.3	17421	10491.2	9132.46	7170.79	8693.49	11407.9	6262.56	5706.25
del1.n7.y2024.o5	5794.99	5952.66	8292.36	9494.42	14957.8	9311.12	8654.32	9484.6	10766.5	15450.8	10207.4	7807.73	7978.19	10029.6	13275.3	14880.8	16774.4	10152.1	7895.87	6694.01	7224.79	10997.9	5371.27	4699.1
del1.n7.y2024.o6	5479.18	5790.88	5433.95	6238.57	10172.6	7191.07	6251.2	9100.68	8696.83	9116.76	7852.37	6886.34	7460.01	8680.79	9651.77	10133	8446.39	7165.96	6463.41	6223.37	5729.52	5742.91	5646.73	5468.44
del1.n7.y2024.o7	7579.53	7552.42	9571.9	12897.9	17558.8	12926.7	11057.2	12088.1	13149.9	16036.4	10237.1	7918.23	7423.79	10247.8	13360.3	17149	19132.2	13280	9305.79	9214.44	9303.11	13328.9	8187.21	5610.74
del1.n7.y2025.o1	6695.76	6360.33	6285.38	6053.92	6339.71	6859.62	6818.15	7623.68	7054.43	6010.62	6811.04	7684.86	8693.23	8030.75	8683.82	8921.46	7887.81	7982.57	7511.76	7837.22	7640.58	7067.73	6501.25	6731.91
del1.n7.y2025.o2	8334.57	9417.87	11773.5	15373.5	23071.6	19483.8	14918	15661.1	17108.4	20998.9	13064	10090	9993.93	13564.3	17354.3	23127	24361.4	15432.9	12122.9	11668	11961.3	16867.1	10247.8	7312.08
del1.n7.y2025.o3	6316.84	6526.5	9943.7	10827	18936.9	11751.5	9967.31	12779.6	14071	17598.7	12295.5	9573.63	9917.33	13351.4	16263.8	19262.8	18976.2	11956.7	9837.98	8001.98	9514.92	14788.9	7675.77	5817
del1.n7.y2025.o4	7549.85	8210.67	10862.8	13523.6	20149.9	15148.9	13892.4	14671	15957.3	17832.5	11241.4	10147.8	10318.6	13166.9	15312.6	18478.6	22653.7	13642.4	11875.6	9324.66	11304.7	14834.5	8143.62	7420.22
del1.n7.y2025.o5	7535.61	7740.65	10783.1	12346.2	19450.6	12107.9	11253.8	12333.5	14000.4	20091.7	13273.4	10152.9	10374.6	13042.1	17262.7	19350.6	21812.9	13201.4	10267.5	8704.67	9394.88	14301.3	6984.62	6110.55
del1.n7.y2025.o6	7124.94	7530.26	7066.12	8112.43	13228.1	9351.03	8128.86	11834.2	11309.1	11855.1	10211	8954.77	9700.76	11288.2	12550.8	13176.6	10983.4	9318.37	8404.8	8092.67	7450.48	7467.88	7342.82	7110.98
del1.n7.y2025.o7	9856.17	9820.92	12447	16772	22832.9	16809.5	14378.4	15718.9	17099.7	20853.2	13311.9	10296.6	9653.65	13325.9	17373.3	22299.9	24878.9	17268.8	12100.9	11982.2	12097.5	17332.5	10646.4	7296.02
del1.n7.y2026.o1	7919.33	7522.61	7433.96	7160.2	7498.21	8113.13	8064.08	9016.81	8343.54	7108.98	8055.67	9089.18	10281.8	9498.27	10270.7	10551.8	9329.21	9441.28	8884.44	9269.38	9036.81	8359.27	7689.28	7962.09
del1.n7.y2026.o2	9857.61	11138.9	13925	18182.8	27287.7	23044.2	17644.1	18523	20234.7	24836.2	15451.3	11933.9	11820.2	16043	20525.6	27353.1	28813.1	18253	14338.2	13800.2	14147.1	19949.4	12120.4	8648.27
del1.n7.y2026.o3	7471.17	7719.14	11760.8	12805.5	22397.4	13899	11788.7	15115	16642.4	20814.6	14542.3	11323.1	11729.6	15791.2	19235.8	22782.9	22443.9	14141.7	11635.8	9464.25	11253.7	17491.4	9078.42	6879.98
del1.n7.y2026.o4	8929.49	9711.07	12847.8	15994.9	23832.1	17917.1	16431	17351.9	18873.3	21091.2	13295.6	12002.2	12204.2	15573	18110.8	21855.4	26793.4	16135.4	14045.7	11028.6	13370.5	17545.3	9631.77	8776.17
del1.n7.y2026.o5	8912.65	9155.16	12753.6	14602.4	23005	14320.4	13310.3	14587.2	16558.8	23763.2	15698.9	12008.2	12270.4	15425.4	20417.3	22886.6	25798.9	15613.8	12143.8	10295.3	11111.7	16914.6	8260.97	7227.18
del1.n7.y2026.o6	8426.94	8906.33	8357.37	9594.87	15645.3	11059.8	9614.3	13996.8	13375.7	14021.5	12076.9	10591.1	11473.5	13351	14844.4	15584.5	12990.5	11021.2	9940.68	9571.51	8811.97	8832.55	8684.63	8410.43
del1.n7.y2026.o7	11657.3	11615.6	14721.5	19836.8	27005.4	19881.2	17005.9	18591.4	20224.4	24663.8	15744.5	12178.2	11417.7	15761	20548.1	26375	29425.3	20424.5	14312.2	14171.8	14308.1	20499.8	12591.9	8629.28
del1.n7.y2027.o1	9366.38	8897.16	8792.31	8468.53	8868.31	9595.59	9537.58	10664.4	9868.1	8407.96	9527.63	10750	12160.5	11233.8	12147.4	12479.8	11033.9	11166.4	10507.8	10963.1	10688	9886.7	9094.29	9416.94
del1.n7.y2027.o2	11658.8	13174.2	16469.4	21505.2	32273.8	27255	20868.1	21907.5	23932.1	29374.3	18274.6	14114.5	13980	18974.5	24276.1	32351.2	34078	21588.3	16958.2	16321.9	16732.1	23594.6	14335.1	10228.5
del1.n7.y2027.o3	8836.32	9129.61	13909.8	15145.4	26489.9	16438.6	13942.8	17876.8	19683.3	24617.9	17199.5	13392.1	13872.9	18676.7	22750.7	26945.8	26544.9	16725.7	13761.9	11193.6	13310	20687.5	10737.3	8137.11
del1.n7.y2027.o4	10561.1	11485.5	15195.4	18917.5	28186.8	21191	19433.4	20522.5	22321.9	24945.1	15725	14195.2	14434.2	18418.5	21420	25848.8	31689.2	19083.7	16612.1	13043.8	15813.6	20751.3	11391.7	10379.8
del1.n7.y2027.o5	10541.2	10828	15084	17270.5	27208.5	16937.1	15742.4	17252.7	19584.5	28105.3	18567.5	14202.4	14512.5	18244	24148	27068.6	30512.9	18466.8	14362.8	12176.5	13142	20005.3	9770.44	8547.76
del1.n7.y2027.o6	9966.74	10533.7	9884.46	11348.1	18504.1	13080.7	11371.1	16554.3	15819.7	16583.6	14283.6	12526.4	13569.9	15790.5	17556.8	18432.1	15364.2	13035	11757.1	11320.4	10422.1	10446.5	10271.5	9947.21
del1.n7.y2027.o7	13787.3	13738	17411.5	23461.5	31939.9	23514	20113.3	21988.5	23919.9	29170.5	18621.4	14403.4	13504	18640.9	24302.7	31194.3	34801.9	24156.5	16927.4	16761.3	16922.5	24245.6	14892.7	10206
del1.n7.y2028.o1	11134.9	10577.1	10452.4	10067.5	10542.7	11407.3	11338.4	12678	11731.3	9995.48	11326.6	12779.7	14456.6	13354.9	14440.9	14836.1	13117.2	13274.8	12491.8	13033.1	12706.1	11753.4	10811.4	11195
del1.n7.y2028.o2	13860.2	15661.6	19579	25565.6	38367.5	32401	24808.2	26043.9	28450.7	34920.5	21725	16779.4	16619.6	22557.1	28859.7	38459.4	40512.3	25664.4	20160.1	19403.6	19891.3	28049.6	17041.7	12159.8
del1.n7.y2028.o3	10504.7	10853.4	16536.1	18005	31491.5	19542.5	16575.3	21252.2	23399.7	29266.1	20447	15920.7	16492.2	22203	27046.3	32033.5	31556.9	19883.7	16360.3	13307.1	15823	24593.5	12764.6	9673.49
del1.n7.y2028.o4	12555.2	13654.1	18064.5	22489.3	33508.7	25192.1	23102.6	24397.4	26536.6	29655	18694.1	16875.4	17159.5	21896.1	25464.4	30729.4	37672.5	22686.9	19748.7	15506.6	18799.4	24669.4	13542.6	12339.6
del1.n7.y2028.o5	12531.5	12872.5	17932	20531.4	32345.8	20135	18714.7	20510.2	23282.3	33412	22073.3	16884	17252.6	21688.7	28707.4	32179.4	36274.1	21953.6	17074.6	14475.6	15623.4	23782.6	11615.2	10161.7
del1.n7.y2028.o6	11848.6	12522.6	11750.8	13490.7	21997.9	15550.5	13518	19680	18806.7	19714.8	16980.5	14891.5	16132.1	18772	20871.7	21912.3	18265.1	15496.2	13976.9	13457.9	12389.9	12418.9	12210.9	11825.4
del1.n7.y2028.o7	16390.5	16331.9	20699	27891.3	37970.5	27953.7	23910.9	26140.2	28436.2	34678.2	22137.4	17123	16053.7	22160.5	28891.3	37084.2	41373	28717.5	20123.5	19926	20117.7	28823.5	17704.6	12133.1
del1.n7.y2029.o1	12546.7	11918.2	11777.7	11344	11879.5	12853.7	12776	14285.5	13218.8	11262.9	12762.7	14400.1	16289.6	15048.2	16272	16717.3	14780.4	14957.9	14075.7	14685.6	14317.1	13243.7	12182.2	12614.4
del1.n7.y2029.o2	15617.5	17647.4	22061.5	28807.2	43232.3	36509.3	27953.8	29346.2	32058.1	39348.2	24479.6	18907	18726.9	25417.2	32518.9	43335.9	45649	28918.5	22716.2	21863.9	22413.4	31606.1	19202.5	13701.6
del1.n7.y2029.o3	11836.7	12229.5	18632.8	20287.9	35484.4	22020.3	18677	23946.8	26366.7	32976.9	23039.6	17939.3	18583.4	25018.3	30475.6	36095.2	35558.1	22404.9	18434.7	14994.3	17829.3	27711.8	14383.1	10900
del1.n7.y2029.o4	14147.1	15385.4	20355	25340.9	37757.5	28386.3	26031.9	27490.8	29901.3	33415.1	21064.4	19015.2	19335.2	24672.4	28693.1	34625.7	42449.2	25563.5	22252.7	17472.8	21183.1	27797.3	15259.7	13904.2
del1.n7.y2029.o5	14120.4	14504.6	20205.7	23134.7	36447.1	22688	21087.6	23110.8	26234.4	37648.4	24872	19024.8	19440.2	24438.7	32347.4	36259.6	40873.5	24737.1	19239.6	16311	17604.4	26798.1	13088	11450.1
del1.n7.y2029.o6	13350.9	14110.4	13240.7	15201.3	24787.1	17522.2	15232.1	22175.3	21191.2	22214.5	19133.6	16779.7	18177.5	21152.2	23518.1	24690.7	20581	17461	15749.1	15164.3	13960.9	13993.5	13759.2	13324.8
del1.n7.y2029.o7	18468.8	18402.7	23323.5	31427.7	42785	31498.1	26942.7	29454.6	32041.8	39075.3	24944.3	19294.1	18089.3	24970.4	32554.6	41786.2	46618.8	32358.8	22675.1	22452.5	22668.5	32478.1	19949.5	13671.5
del2.n7.y2020.o1	1675.82	1591.87	1573.11	1515.18	1586.7	1716.83	1706.45	1908.06	1765.59	1504.34	1704.67	1923.37	2175.74	2009.94	2173.39	2232.87	1974.17	1997.88	1880.05	1961.5	1912.29	1768.91	1627.14	1684.87
del2.n7.y2020.o2	2085.98	2357.11	2946.68	3847.68	5774.38	4876.42	3733.69	3919.67	4281.89	5255.61	3269.66	2525.34	2501.29	3394.88	4343.44	5788.22	6097.18	3862.55	3034.13	2920.28	2993.68	4221.52	2564.81	1830.07
del2.n7.y2020.o3	1580.98	1633.46	2488.71	2709.78	4739.53	2941.18	2494.62	3198.5	3521.71	4404.61	3077.32	2396.09	2482.11	3341.6	4070.52	4821.11	4749.37	2992.54	2462.26	2002.74	2381.4	3701.37	1921.1	1455.88
del2.n7.y2020.o4	1889.58	2054.97	2718.75	3384.69	5043.13	3791.46	3476.99	3671.85	3993.81	4463.13	2813.5	2539.79	2582.54	3295.41	3832.44	4624.84	5669.79	3414.42	2972.22	2333.78	2829.35	3712.79	2038.19	1857.14
del2.n7.y2020.o5	1886.02	1937.33	2698.8	3090.02	4868.11	3030.36	2816.6	3086.82	3504.03	5028.57	3322.07	2541.08	2596.55	3264.19	4320.53	4843.07	5459.33	3304.05	2569.76	2178.61	2351.35	3579.33	1748.11	1529.35
del2.n7.y2020.o6	1783.23	1884.68	1768.51	2030.38	3310.73	2340.38	2034.49	2961.87	2830.44	2967.11	2555.61	2241.2	2427.91	2825.22	3141.23	3297.85	2748.93	2332.21	2103.56	2025.44	1864.71	1869.07	1837.76	1779.74
del2.n7.y2020.o7	2466.81	2457.99	3115.24	4197.69	5714.64	4207.09	3598.64	3934.15	4279.71	5219.14	3331.72	2577.04	2416.12	3335.2	4348.21	5581.24	6226.71	4322.05	3028.63	2998.9	3027.76	4337.99	2664.58	1826.05
del2.n7.y2021.o1	2723.2	2586.78	2556.3	2462.16	2578.39	2789.85	2772.98	3100.59	2869.08	2444.55	2770.09	3125.48	3535.59	3266.15	3531.76	3628.41	3208.02	3246.56	3055.08	3187.44	3107.47	2874.49	2644.1	2737.91
del2.n7.y2021.o2	3389.72	3830.3	4788.35	6252.48	9383.37	7924.18	6067.25	6369.46	6958.07	8540.36	5313.19	4103.68	4064.59	5516.69	7058.09	9405.87	9907.92	6276.64	4930.46	4745.46	4864.72	6859.96	4167.82	2973.87
del2.n7.y2021.o3	2569.1	2654.37	4044.16	4403.4	7701.73	4779.42	4053.76	5197.56	5722.78	7157.48	5000.64	3893.65	4033.43	5430.1	6614.59	7834.3	7717.73	4862.88	4001.17	3254.45	3869.77	6014.72	3121.78	2365.81
del2.n7.y2021.o4	3070.57	3339.33	4417.96	5500.12	8195.09	6161.13	5650.11	5966.76	6489.93	7252.59	4571.93	4127.16	4196.63	5355.04	6227.72	7515.36	9213.41	5548.44	4829.86	3792.39	4597.7	6033.28	3312.06	3017.84
del2.n7.y2021.o5	3064.78	3148.17	4385.56	5021.28	7910.68	4924.34	4576.98	5016.09	5694.05	8171.42	5398.36	4129.25	4219.4	5304.31	7020.86	7869.99	8871.41	5369.09	4175.87	3540.24	3820.95	5816.4	2840.68	2485.2
del2.n7.y2021.o6	2897.76	3062.6	2873.83	3299.37	5379.94	3803.12	3306.05	4813.05	4599.47	4821.55	4152.86	3641.96	3945.35	4590.98	5104.5	5359.01	4467.01	3789.84	3418.28	3291.34	3030.16	3037.23	2986.37	2892.08
del2.n7.y2021.o7	4008.56	3994.23	5062.26	6821.25	9286.28	6836.52	5847.79	6392.99	6954.53	8481.11	5414.04	4187.69	3926.2	5419.71	7065.83	9069.52	10118.4	7023.33	4921.52	4873.21	4920.1	7049.24	4329.95	2967.33
del2.n7.y2022.o1	4418.07	4196.74	4147.28	3994.56	4183.13	4526.18	4498.82	5030.33	4654.73	3965.99	4494.13	5070.71	5736.05	5298.93	5729.85	5886.65	5204.62	5267.14	4956.49	5171.24	5041.49	4663.5	4289.72	4441.92
del2.n7.y2022.o2	5499.4	6214.19	7768.52	10143.9	15223.4	12856	9843.37	10333.7	11288.6	13855.7	8620.01	6657.72	6594.3	8950.15	11450.9	15259.9	16074.4	10183.1	7999.07	7698.93	7892.42	11129.5	6761.78	4824.73
del2.n7.y2022.o3	4168.04	4306.38	6561.15	7143.98	12495.1	7754.02	6576.73	8432.4	9284.5	11612.1	8112.93	6316.97	6543.75	8809.67	10731.4	12710.2	12521.1	7889.42	6491.4	5279.95	6278.23	9758.15	5064.71	3838.23
del2.n7.y2022.o4	4981.62	5417.65	7167.61	8923.28	13295.5	9995.67	9166.61	9680.34	10529.1	11766.4	7417.4	6695.81	6808.51	8687.9	10103.7	12192.8	14947.6	9001.66	7835.85	6152.7	7459.2	9788.26	5373.41	4896.08
del2.n7.y2022.o5	4972.22	5107.52	7115.03	8146.42	12834.1	7989.14	7425.59	8137.99	9237.9	13257.1	8758.18	6699.2	6845.46	8605.59	11390.5	12768.1	14392.8	8710.69	6774.83	5743.6	6199.02	9436.4	4608.66	4031.93
del2.n7.y2022.o6	4701.25	4968.7	4662.44	5352.83	8728.29	6170.09	5363.67	7808.58	7462.07	7822.38	6737.51	5908.63	6400.85	7448.3	8281.43	8694.33	7247.18	6148.55	5545.74	5339.79	4916.06	4927.54	4845.01	4692.04
del2.n7.y2022.o7	6503.4	6480.14	8212.9	11066.6	15065.9	11091.4	9487.33	10371.8	11282.9	13759.6	8783.62	6794.02	6369.77	8792.81	11463.5	14714.2	16415.9	11394.5	7984.57	7906.19	7982.27	11436.5	7024.81	4814.14
del2.n7.y2023.o1	6151.02	5842.88	5774.02	5561.39	5823.93	6301.54	6263.45	7003.44	6480.51	5521.61	6256.91	7059.65	7985.97	7377.4	7977.33	8195.64	7246.08	7333.13	6900.63	7199.61	7018.97	6492.72	5972.33	6184.22
del2.n7.y2023.o2	7656.5	8651.66	10815.7	14122.7	21194.6	17898.7	13704.3	14387	15716.5	19290.5	12001.1	9269.15	9180.86	12460.8	15942.4	21245.4	22379.4	14177.3	11136.6	10718.8	10988.2	15494.9	9414.04	6717.19
del2.n7.y2023.o3	5802.92	5995.53	9134.71	9946.14	17396.2	10795.5	9156.4	11739.9	12926.3	16166.9	11295.2	8794.75	9110.48	12265.2	14940.6	17695.7	17432.4	10984	9037.6	7350.97	8740.81	13585.7	7051.29	5343.74
del2.n7.y2023.o4	6935.62	7542.68	9979.04	12423.4	18510.6	13916.4	12762.1	13477.4	14659.1	16381.7	10326.8	9322.18	9479.1	12095.7	14066.8	16975.3	20810.7	12532.5	10909.4	8566.04	10385	13627.6	7481.08	6816.53
del2.n7.y2023.o5	6922.54	7110.89	9905.83	11341.8	17868.2	11122.8	10338.2	11330	12861.4	18457.1	12193.5	9326.91	9530.53	11981.1	15858.3	17776.3	20038.2	12127.4	9432.2	7996.48	8630.54	13137.8	6416.37	5613.42
del2.n7.y2023.o6	6545.28	6917.63	6491.25	7452.43	12151.9	8590.26	7467.52	10871.4	10389	10890.6	9380.24	8226.24	8911.53	10369.8	11529.7	12104.6	10089.8	8560.26	7721.01	7434.27	6844.34	6860.32	6745.43	6532.46
del2.n7.y2023.o7	9054.31	9021.92	11434.3	15407.4	20975.3	15441.9	13208.7	14440.1	15708.5	19156.6	12228.9	9458.91	8868.26	12241.7	15959.9	20485.7	22854.9	15863.9	11116.4	11007.3	11113.2	15922.4	9780.23	6702.44
del2.n7.y2024.o1	7960.14	7561.37	7472.26	7197.09	7536.85	8154.94	8105.64	9063.27	8386.54	7145.61	8097.18	9136.02	10334.8	9547.22	10323.6	10606.1	9377.28	9489.93	8930.22	9317.14	9083.37	8402.34	7728.9	8003.11
del2.n7.y2024.o2	9908.41	11196.3	13996.7	18276.5	27428.3	23163	17735	18618.4	20339	24964.1	15530.9	11995.4	11881.1	16125.7	20631.3	27494.1	28961.6	18347.1	14412.1	13871.3	14220	20052.2	12182.9	8692.84
del2.n7.y2024.o3	7509.67	7758.92	11821.4	12871.5	22512.8	13970.6	11849.5	15192.9	16728.1	20921.9	14617.3	11381.4	11790	15872.6	19335	22900.3	22559.5	14214.6	11695.7	9513.01	11311.6	17581.5	9125.2	6915.43
del2.n7.y2024.o4	8975.5	9761.11	12914	16077.3	23954.9	18009.4	16515.7	17441.3	18970.6	21199.9	13364.1	12064	12267.1	15653.2	18204.1	21968	26931.5	16218.5	14118	11085.5	13439.4	17635.7	9681.4	8821.39
del2.n7.y2024.o5	8958.58	9202.33	12819.3	14677.6	23123.5	14394.2	13378.9	14662.4	16644.1	23885.7	15779.8	12070.1	12333.6	15504.9	20522.5	23004.6	25931.8	15694.3	12206.4	10348.4	11168.9	17001.8	8303.54	7264.42
del2.n7.y2024.o6	8470.36	8952.22	8400.44	9644.32	15726	11116.8	9663.85	14068.9	13444.6	14093.8	12139.1	10645.7	11532.6	13419.8	14920.8	15664.8	13057.4	11078	9991.9	9620.83	8857.38	8878.06	8729.38	8453.77
del2.n7.y2024.o7	11717.3	11675.4	14797.4	19939	27144.5	19983.7	17093.6	18687.2	20328.6	24790.9	15825.7	12240.9	11476.6	15842.2	20654	26510.9	29576.9	20529.7	14386	14244.8	14381.8	20605.5	12656.8	8673.75
del2.n7.y2025.o1	9997.78	9496.94	9385.02	9039.41	9466.14	10242.4	10180.5	11383.3	10533.3	8974.75	10169.9	11474.7	12980.3	11991.1	12966.2	13321.1	11777.7	11919.2	11216.2	11702.2	11408.5	10553.2	9707.35	10051.8
del2.n7.y2025.o2	12444.8	14062.3	17579.6	22954.9	34449.4	29092.3	22274.9	23384.4	25545.4	31354.5	19506.5	15066	14922.5	20253.6	25912.6	34532	36375.2	23043.6	18101.3	17422.1	17860	25185.2	15301.5	10918
del2.n7.y2025.o3	9432	9745.05	14847.4	16166.3	28275.6	17546.8	14882.7	19081.9	21010.2	26277.5	18359	14294.9	14808.1	19935.7	24284.3	28762.3	28334.3	17853.2	14689.6	11948.2	14207.2	22082	11461.1	8685.65
del2.n7.y2025.o4	11273.1	12259.8	16219.8	20192.8	30086.9	22619.5	20743.4	21905.9	23826.7	26626.7	16785.1	15152.2	15407.2	19660.1	22864	27591.4	33825.4	20370.1	17732	13923.1	16879.7	22150.2	12159.7	11079.5
del2.n7.y2025.o5	11251.8	11558	16100.8	18434.8	29042.7	18078.9	16803.6	18415.7	20904.7	30000	19819.2	15159.8	15490.8	19473.9	25775.9	28893.3	32569.9	19711.7	15331	12997.4	14028	21353.9	10429.1	9123.98
del2.n7.y2025.o6	10638.6	11243.8	10550.8	12113.1	19751.5	13962.5	12137.6	17670.3	16886.2	17701.5	15246.5	13370.8	14484.7	16855	18740.3	19674.7	16399.9	13913.7	12549.6	12083.6	11124.7	11150.7	10963.9	10617.8
del2.n7.y2025.o7	14716.8	14664.1	18585.2	25043	34093	25099.1	21469.2	23470.8	25532.4	31136.9	19876.7	15374.4	14414.4	19897.5	25941	33297.2	37148	25785	18068.5	17891.2	18063.3	25880.1	15896.7	10894.1
del2.n7.y2026.o1	12168.7	11559.1	11422.9	11002.3	11521.6	12466.5	12391.2	13855.1	12820.6	10923.6	12378.2	13966.3	15798.9	14594.9	15781.8	16213.7	14335.1	14507.3	13651.7	14243.2	13885.8	12844.7	11815.2	12234.4
del2.n7.y2026.o2	15147.1	17115.8	21396.9	27939.4	41929.9	35409.4	27111.7	28462.1	31092.3	38162.9	23742.2	18337.4	18162.8	24651.5	31539.3	42030.4	44273.9	28047.4	22031.9	21205.2	21738.2	30654	18624.1	13288.8
del2.n7.y2026.o3	11480.1	11861.1	18071.5	19676.7	34415.4	21357	18114.4	23225.4	25572.4	31983.4	22345.5	17398.9	18023.5	24264.6	29557.5	35007.8	34486.9	21729.9	17879.3	14542.6	17292.2	26877	13949.8	10571.7
del2.n7.y2026.o4	13720.9	14921.9	19741.8	24577.5	36620	27531.2	25247.7	26662.7	29000.5	32408.4	20429.8	18442.3	18752.8	23929.2	27828.8	33582.6	41170.4	24793.4	21582.4	16946.4	20545	26959.9	14800	13485.3
del2.n7.y2026.o5	13695	14067.7	19597	22437.8	35349.1	22004.6	20452.4	22414.6	25444	36514.3	24122.8	18451.7	18854.5	23702.5	31372.9	35167.3	39642.2	23991.9	18660	15819.7	17074	25990.8	12693.7	11105.2
del2.n7.y2026.o6	12948.7	13685.3	12841.8	14743.3	24040.4	16994.3	14773.2	21507.2	20552.9	21545.3	18557.2	16274.2	17629.9	20514.9	22809.6	23946.9	19961	16935	15274.7	14707.4	13540.3	13572	13344.7	12923.3
del2.n7.y2026.o7	17912.4	17848.3	22620.9	30481	41496.1	30549.2	26131.1	28567.3	31076.6	37898.1	24192.8	18712.8	17544.3	24218.1	31573.9	40527.4	45214.4	31384	21992	21776.1	21985.6	31499.7	19348.5	13259.6
del2.n7.y2027.o1	14415.8	13693.7	13532.3	13034	13649.3	14768.6	14679.3	16413.6	15188.1	12940.7	14664	16545.4	18716.4	17290.1	18696.1	19207.7	16982.3	17186.3	16172.7	16873.4	16450	15216.7	13997.1	14493.7
del2.n7.y2027.o2	17944.2	20276.5	25348.1	33098.8	49672.8	41948.3	32118.2	33718	36834	45210.2	28126.5	21723.7	21516.8	29203.7	37363.4	49791.9	52449.6	33226.7	26100.4	25121.1	25752.4	36314.6	22063.2	15742.8
del2.n7.y2027.o3	13600	14051.4	21408.6	23310.3	40770.7	25300.8	21459.4	27514.3	30294.7	37889.6	26471.9	20611.8	21351.8	28745.4	35015.7	41472.5	40855.4	25742.6	21181	17228.1	20485.4	31840.2	16525.8	12523.9
del2.n7.y2027.o4	16254.7	17677.4	23387.4	29116	43382.4	32615.2	29910	31586.3	34355.8	38393.1	24202.5	21848	22215.7	28348	32967.7	39784.1	48773.1	29371.8	25567.8	20075.8	24338.9	31938.4	17533.1	15975.6
del2.n7.y2027.o5	16224	16665.5	23215.8	26581.2	41876.8	26068	24229.2	26553.7	30142.6	43257.1	28577.3	21859	22336.3	28079.4	37166.4	41661.4	46962.7	28422.4	22105.8	18741	20227	30790.3	15037.8	13155.9
del2.n7.y2027.o6	15339.9	16212.5	15213.2	17465.9	28479.8	20132.6	17501.3	25478.9	24348.2	25523.9	21984	19279.4	20885.5	24303.3	27021.7	28369	23647.1	20062.3	18095.4	17423.4	16040.8	16078.2	15808.9	15309.8
del2.n7.y2027.o7	21220.2	21144.3	26798.1	36109.7	49158.9	36190.5	30956.5	33842.6	36815.3	44896.5	28660.4	22168.4	20784.1	28690.3	37404.5	48011.4	53563.9	37179.5	26053.1	25797.4	26045.6	37316.6	22921.5	15708.2
del2.n7.y2028.o1	16282.1	15466.4	15284.2	14721.3	15416.3	16680.6	16579.7	18538.5	17154.3	14616	16562.4	18687.3	21139.3	19528.4	21116.5	21694.3	19180.8	19411.2	18266.4	19057.8	18579.6	17186.6	15809.1	16370
del2.n7.y2028.o2	20267.2	22901.4	28629.7	37383.7	56103.4	47378.8	36276.2	38083.1	41602.4	51063	31767.7	24536	24302.3	32984.4	42200.5	56237.9	59239.7	37528.1	29479.3	28373.2	29086.3	41015.9	24919.5	17780.8
del2.n7.y2028.o3	15360.7	15870.5	24180.1	26328	46048.8	28576.2	24237.5	31076.3	34216.6	42794.7	29898.9	23280.2	24116	32466.7	39548.8	46841.4	46144.5	29075.2	23923	19458.4	23137.4	35962.2	18665.2	14145.2
del2.n7.y2028.o4	18359	19965.9	26415.1	32885.4	48998.6	36837.5	33782.1	35675.4	38803.4	43363.4	27335.7	24676.4	25091.7	32017.9	37235.7	44934.5	55087.2	33174.2	28877.8	22674.8	27489.7	36073.1	19802.9	18043.8
del2.n7.y2028.o5	18324.4	18823	26221.3	30022.4	47298.1	29442.7	27365.9	29991.3	34044.8	48857.1	32276.9	24688.9	25227.9	31714.6	41977.9	47054.8	53042.4	32101.9	24967.6	21167.2	22845.5	34776.4	16984.5	14859.1
del2.n7.y2028.o6	17325.7	18311.4	17182.7	19727	32166.8	22738.9	19767	28777.3	27500.3	28828.2	24830	21775.3	23589.4	27449.6	30519.9	32041.6	26708.4	22659.5	20438	19679	18117.4	18159.7	17855.5	17291.8
del2.n7.y2028.o7	23967.3	23881.6	30267.4	40784.4	55522.9	40875.7	34964.1	38223.8	41581.3	50708.7	32370.7	25038.3	23474.8	32404.5	42246.8	54226.8	60498.2	41992.6	29425.9	29137	29417.4	42147.5	25888.8	17741.8
del2.n7.y2029.o1	17996	17094.5	16893	16270.9	17039	18436.4	18324.9	20489.9	18960	16154.6	18305.8	20654.4	23364.5	21584	23339.2	23978	21199.8	21454.5	20189.1	21063.9	20535.4	18995.7	17473.2	18093.2
del2.n7.y2029.o2	22400.6	25312.1	31643.3	41318.8	62009	52366.1	40094.7	42091.9	45981.6	56438	35111.7	27118.7	26860.4	36456.4	46642.6	62157.6	65475.4	41478.5	32582.4	31359.9	32148	45333.3	27542.6	19652.5
del2.n7.y2029.o3	16977.6	17541.1	26725.4	29099.4	50896.1	31584.3	26788.8	34347.5	37818.3	47299.5	33046.2	25730.8	26654.5	35884.2	43711.8	51772.1	51001.8	32135.8	26441.3	21506.7	25573	39747.7	20629.9	15634.2
del2.n7.y2029.o4	20291.5	22067.6	29195.6	36347	54156.4	40715.1	37338.1	39430.7	42888	47928	30213.1	27273.9	27733	35388.2	41155.2	49664.5	60885.8	36666.3	31917.6	25061.6	30383.4	39870.3	21887.4	19943.1
del2.n7.y2029.o5	20253.2	20804.3	28981.5	33182.6	52276.9	32542	30246.5	33148.3	37628.5	54000	35674.5	27287.7	27883.5	35052.9	46396.6	52008	58625.8	35481	27595.8	23395.3	25250.3	38437.1	18772.4	16423.2
del2.n7.y2029.o6	19149.5	20238.9	18991.4	21803.5	35552.7	25132.5	21847.7	31806.5	30395.1	31862.7	27443.7	24067.5	26072.4	30339	33732.5	35414.4	29519.8	25044.7	22589.3	21750.4	20024.5	20071.2	19735.1	19112
del2.n7.y2029.o7	26490.2	26395.4	33453.4	45077.5	61367.4	45178.4	38644.5	42247.4	45958.3	56046.5	35778.1	27673.9	25945.8	35815.6	46693.8	59934.9	66866.4	46412.9	32523.4	32204.1	32514	46584.1	28614	19609.3
del3.n7.y2020.o1	1675.82	1591.87	1573.11	1515.18	1586.7	1716.83	1706.45	1908.06	1765.59	1504.34	1704.67	1923.37	2175.74	2009.94	2173.39	2232.87	1974.17	1997.88	1880.05	1961.5	1912.29	1768.91	1627.14	1684.87
del3.n7.y2020.o2	2085.98	2357.11	2946.68	3847.68	5774.38	4876.42	3733.69	3919.67	4281.89	5255.61	3269.66	2525.34	2501.29	3394.88	4343.44	5788.22	6097.18	3862.55	3034.13	2920.28	2993.68	4221.52	2564.81	1830.07
del3.n7.y2020.o3	1580.98	1633.46	2488.71	2709.78	4739.53	2941.18	2494.62	3198.5	3521.71	4404.61	3077.32	2396.09	2482.11	3341.6	4070.52	4821.11	4749.37	2992.54	2462.26	2002.74	2381.4	3701.37	1921.1	1455.88
del3.n7.y2020.o4	1889.58	2054.97	2718.75	3384.69	5043.13	3791.46	3476.99	3671.85	3993.81	4463.13	2813.5	2539.79	2582.54	3295.41	3832.44	4624.84	5669.79	3414.42	2972.22	2333.78	2829.35	3712.79	2038.19	1857.14
del3.n7.y2020.o5	1886.02	1937.33	2698.8	3090.02	4868.11	3030.36	2816.6	3086.82	3504.03	5028.57	3322.07	2541.08	2596.55	3264.19	4320.53	4843.07	5459.33	3304.05	2569.76	2178.61	2351.35	3579.33	1748.11	1529.35
del3.n7.y2020.o6	1783.23	1884.68	1768.51	2030.38	3310.73	2340.38	2034.49	2961.87	2830.44	2967.11	2555.61	2241.2	2427.91	2825.22	3141.23	3297.85	2748.93	2332.21	2103.56	2025.44	1864.71	1869.07	1837.76	1779.74
del3.n7.y2020.o7	2466.81	2457.99	3115.24	4197.69	5714.64	4207.09	3598.64	3934.15	4279.71	5219.14	3331.72	2577.04	2416.12	3335.2	4348.21	5581.24	6226.71	4322.05	3028.63	2998.9	3027.76	4337.99	2664.58	1826.05
del3.n7.y2021.o1	3596.69	3416.51	3376.25	3251.91	3405.43	3684.7	3662.43	4095.12	3789.35	3228.65	3658.61	4127.99	4669.64	4313.79	4664.59	4792.24	4237.01	4287.9	4035.01	4209.83	4104.2	3796.49	3492.2	3616.1
del3.n7.y2021.o2	4476.99	5058.89	6324.24	8257.99	12393.1	10465.9	8013.35	8412.49	9189.9	11279.7	7017.43	5419.95	5368.33	7286.19	9322	12422.8	13085.9	8289.9	6511.93	6267.59	6425.11	9060.33	5504.67	3927.75
del3.n7.y2021.o3	3393.15	3505.77	5341.34	5815.81	10172.1	6312.44	5354.02	6864.7	7558.38	9453.28	6604.62	5142.56	5327.18	7171.83	8736.25	10347.2	10193.2	6422.67	5284.56	4298.33	5111.02	7943.97	4123.11	3124.65
del3.n7.y2021.o4	4055.47	4410.43	5835.05	7264.32	10823.7	8137.34	7462.4	7880.63	8571.61	9578.9	6038.4	5450.96	5542.72	7072.7	8225.29	9925.95	12168.7	7328.13	6379.06	5008.82	6072.43	7968.48	4374.42	3985.83
del3.n7.y2021.o5	4047.82	4157.96	5792.24	6631.88	10448.1	6503.85	6045.07	6625.02	7520.44	10792.4	7129.91	5453.73	5572.79	7005.69	9272.83	10394.3	11717	7091.25	5515.29	4675.79	5046.54	7682.04	3751.85	3282.34
del3.n7.y2021.o6	3827.22	4044.95	3795.63	4357.66	7105.58	5022.98	4366.48	6356.85	6074.77	6368.09	5484.91	4810.13	5210.84	6063.56	6741.79	7077.93	5899.83	5005.45	4514.71	4347.05	4002.09	4011.44	3944.26	3819.73
del3.n7.y2021.o7	5294.33	5275.39	6686	9009.2	12264.9	9029.36	7723.5	8443.57	9185.23	11201.5	7150.62	5530.91	5185.54	7158.1	9332.23	11978.6	13363.9	9276.1	6500.13	6436.32	6498.25	9310.31	5718.8	3919.12
del3.n7.y2022.o1	6021.08	5719.45	5652.05	5443.91	5700.9	6168.43	6131.14	6855.5	6343.61	5404.97	6124.74	6910.52	7817.28	7221.56	7808.82	8022.52	7093.02	7178.22	6754.86	7047.53	6870.7	6355.57	5846.17	6053.59
del3.n7.y2022.o2	7494.76	8468.9	10587.2	13824.4	20746.9	17520.6	13414.9	14083	15384.5	18883	11747.6	9073.35	8986.92	12197.6	15605.6	20796.6	21906.7	13877.8	10901.4	10492.3	10756	15167.6	9215.18	6575.3
del3.n7.y2022.o3	5680.34	5868.88	8941.75	9736.04	17028.8	10567.4	8962.98	11491.9	12653.2	15825.4	11056.6	8608.97	8918.03	12006.1	14625	17321.9	17064.1	10752	8846.69	7195.68	8556.17	13298.7	6902.34	5230.86
del3.n7.y2022.o4	6789.11	7383.35	9768.24	12160.9	18119.6	13622.4	12492.5	13192.7	14349.4	16035.7	10108.7	9125.26	9278.86	11840.1	13769.7	16616.7	20371.1	12267.8	10678.9	8385.09	10165.6	13339.8	7323.05	6672.54
del3.n7.y2022.o5	6776.3	6960.68	9696.58	11102.2	17490.7	10887.9	10119.8	11090.7	12589.7	18067.2	11935.9	9129.89	9329.21	11728	15523.3	17400.8	19614.9	11871.2	9232.96	7827.57	8448.23	12860.2	6280.83	5494.84
del3.n7.y2022.o6	6407.02	6771.5	6354.13	7295	11895.2	8408.8	7309.77	10641.8	10169.5	10660.6	9182.09	8052.47	8723.29	10150.8	11286.2	11848.9	9876.69	8379.44	7557.92	7277.23	6699.76	6715.4	6602.94	6394.47
del3.n7.y2022.o7	8863.04	8831.35	11192.8	15082	20532.2	15115.7	12929.6	14135.1	15376.7	18752	11970.6	9259.1	8680.93	11983.1	15622.8	20053	22372.1	15528.8	10881.6	10774.8	10878.5	15586.1	9573.63	6560.86
del3.n7.y2023.o1	8018.29	7616.61	7526.85	7249.67	7591.91	8214.51	8164.85	9129.48	8447.8	7197.81	8156.33	9202.76	10410.3	9616.96	10399	10683.6	9445.79	9559.26	8995.46	9385.2	9149.73	8463.72	7785.36	8061.58
del3.n7.y2023.o2	9980.79	11278.1	14099	18410	27628.7	23332.2	17864.6	18754.4	20487.5	25146.5	15644.3	12083	11967.9	16243.5	20782.1	27694.9	29173.2	18481.1	14517.4	13972.7	14323.8	20198.7	12271.9	8756.34
del3.n7.y2023.o3	7564.53	7815.6	11907.7	12965.5	22677.2	14072.7	11936	15303.8	16850.3	21074.7	14724	11464.6	11876.2	15988.6	19476.2	23067.6	22724.3	14318.4	11781.2	9582.51	11394.3	17709.9	9191.86	6965.95
del3.n7.y2023.o4	9041.07	9832.42	13008.4	16194.7	24129.9	18141	16636.3	17568.7	19109.2	21354.8	13461.7	12152.1	12356.7	15767.5	18337.1	22128.5	27128.2	16337	14221.2	11166.4	13537.6	17764.6	9752.13	8885.83
del3.n7.y2023.o5	9024.02	9269.56	12913	14784.8	23292.5	14499.4	13476.6	14769.5	16765.7	24060.2	15895.1	12158.3	12423.7	15618.2	20672.4	23172.6	26121.3	15808.9	12295.5	10424	11250.5	17126	8364.2	7317.49
del3.n7.y2023.o6	8532.24	9017.62	8461.8	9714.77	15840.8	11198	9734.44	14171.7	13542.8	14196.7	12227.8	10723.5	11616.8	13517.8	15029.8	15779.2	13152.8	11158.9	10064.9	9691.11	8922.08	8942.92	8793.15	8515.52
del3.n7.y2023.o7	11802.9	11760.7	14905.5	20084.7	27342.8	20129.7	17218.4	18823.7	20477.1	24972	15941.3	12330.4	11560.4	15958	20804.9	26704.6	29793	20679.7	14491.1	14348.8	14486.9	20756	12749.2	8737.11
del3.n7.y2024.o1	10771.1	10231.6	10111	9738.64	10198.4	11034.7	10968	12263.8	11348.1	9668.98	10956.6	12362.3	13984.4	12918.7	13969.2	14351.5	12688.7	12841.2	12083.8	12607.4	12291	11369.5	10458.2	10829.3
del3.n7.y2024.o2	13407.4	15150.1	18939.5	24730.5	37114.2	31342.7	23997.9	25193.2	27521.4	33779.8	21015.4	16231.4	16076.8	21820.3	27917	37203.2	39189	24826.1	19501.5	18769.8	19241.5	27133.3	16485.1	11762.6
del3.n7.y2024.o3	10161.6	10498.9	15995.9	17416.8	30462.8	18904.1	16033.9	20558	22635.4	28310.1	19779.1	15400.6	15953.5	21477.8	26162.8	30987.2	30526.1	19234.2	15825.9	12872.4	15306.2	23790.1	12347.6	9357.52
del3.n7.y2024.o4	12145.1	13208.1	17474.5	21754.7	32414.2	24369.2	22348	23600.4	25669.8	28686.3	18083.5	16324.2	16599	21180.9	24632.6	29725.7	36442	21945.8	19103.6	15000.1	18185.4	23863.5	13100.2	11936.5
del3.n7.y2024.o5	12122.2	12452	17346.3	19860.8	31289.3	19477.3	18103.4	19840.2	22521.8	32320.6	21352.2	16332.5	16689.1	20980.2	27769.7	31128.3	35089.3	21236.5	16516.9	14002.8	15113.1	23005.7	11235.8	9829.75
del3.n7.y2024.o6	11461.5	12113.6	11366.9	13050.1	21279.4	15042.5	13076.5	19037.1	18192.4	19070.8	16425.9	14405.1	15605.1	18158.8	20189.9	21196.6	17668.5	14990	13520.4	13018.3	11985.2	12013.2	11812	11439.1
del3.n7.y2024.o7	15855.1	15798.4	20022.8	26980.2	36730.2	27040.6	23129.9	25286.3	27507.4	33545.5	21414.3	16563.7	15529.4	21436.7	27947.6	35872.8	40021.5	27779.5	19466.2	19275.1	19460.6	27882	17126.3	11736.8
del3.n7.y2025.o1	13299.8	12633.5	12484.7	12024.9	12592.6	13625.3	13542.9	15142.9	14012.2	11938.9	13528.8	15264.5	17267.4	15951.5	17248.7	17720.7	15667.6	15855.8	14920.6	15567.1	15176.5	14038.6	12913.4	13371.6
del3.n7.y2025.o2	16555	18706.7	23385.7	30536.3	45827.2	38700.7	29631.7	31107.6	33982.3	41710.1	25949	20041.9	19851	26942.8	34470.8	45937.1	48389.1	30654.3	24079.8	23176.2	23758.7	33503.2	20355.1	14524
del3.n7.y2025.o3	12547.2	12963.6	19751.2	21505.7	37614.3	23342.1	19798.1	25384.2	27949.3	34956.3	24422.5	19016.1	19698.8	26519.9	32304.9	38261.8	37692.4	23749.7	19541.2	15894.3	18899.5	29375.2	15246.4	11554.3
del3.n7.y2025.o4	14996.3	16308.9	21576.8	26861.9	40023.8	30090.2	27594.4	29140.9	31696	35420.8	22328.8	20156.5	20495.8	26153.4	30415.4	36704.1	44997.2	27097.9	23588.4	18521.6	22454.6	29465.8	16175.7	14738.8
del3.n7.y2025.o5	14968	15375.3	21418.5	24523.3	38634.8	24049.9	22353.4	24498	27809	39908.2	26364.9	20166.8	20607	25905.6	34289	38436.1	43326.9	26222	20394.4	17290.1	18661.1	28406.6	13873.6	12137.4
del3.n7.y2025.o6	14152.3	14957.4	14035.5	16113.7	26275	18574	16146.4	23506.3	22463.2	23547.9	20282.1	17786.9	19268.6	22421.8	24929.8	26172.7	21816.3	18509.1	16694.5	16074.5	14798.9	14833.5	14585	14124.6
del3.n7.y2025.o7	19577.3	19507.3	24723.5	33314.1	45353.1	33388.7	28559.9	31222.6	33965.1	41420.7	26441.5	20452.2	19175.1	26469.2	34508.7	44294.4	49417.1	34301.1	24036.1	23800.2	24029.2	34427.6	21146.9	14492.1
del3.n7.y2026.o1	16418.1	15595.7	15411.9	14844.3	15545.1	16819.9	16718.2	18693.4	17297.6	14738.1	16700.8	18843.4	21315.9	19691.5	21292.9	21875.6	19341.1	19573.4	18419	19217	18734.8	17330.2	15941.2	16506.8
del3.n7.y2026.o2	20436.5	23092.8	28868.9	37696	56572.1	47774.6	36579.3	38401.3	41950	51489.6	32033.1	24741	24505.3	33260	42553	56707.7	59734.6	37841.7	29725.6	28610.2	29329.3	41358.5	25127.7	17929.3
del3.n7.y2026.o3	15489	16003.1	24382.1	26548	46433.5	28815	24440	31335.9	34502.5	43152.3	30148.7	23474.7	24317.5	32737.9	39879.2	47232.8	46530	29318.1	24122.9	19621	23330.7	36262.6	18821.1	14263.4
del3.n7.y2026.o4	18512.4	20132.7	26635.8	33160.1	49408	37145.3	34064.3	35973.4	39127.6	43725.7	27564.1	24882.5	25301.3	32285.4	37546.7	45309.9	55547.4	33451.4	29119.1	22864.2	27719.4	36374.5	19968.3	18194.5
del3.n7.y2026.o5	18477.4	18980.2	26440.4	30273.2	47693.3	29688.7	27594.5	30241.9	34329.3	49265.3	32546.6	24895.1	25438.6	31979.5	42328.6	47447.9	53485.5	32370.1	25176.2	21344	23036.4	35066.9	17126.4	14983.2
del3.n7.y2026.o6	17470.5	18464.3	17326.3	19891.8	32435.5	22928.9	19932.1	29017.7	27730	29069	25037.5	21957.2	23786.4	27678.9	30774.9	32309.3	26931.5	22848.8	20608.7	19843.4	18268.7	18311.4	18004.7	17436.3
del3.n7.y2026.o7	24167.5	24081.1	30520.2	41125.1	55986.7	41217.2	35256.2	38543.1	41928.7	51132.4	32641.1	25247.5	23670.9	32675.3	42599.7	54679.8	61003.6	42343.5	29671.7	29380.5	29663.2	42499.7	26105.1	17890
del3.n7.y2027.o1	19465.3	18490.2	18272.3	17599.4	18430.2	19941.7	19821.1	22162.9	20508	17473.5	19800.4	22340.8	25272.2	23346.3	25244.8	25935.7	22930.7	23206.2	21837.5	22783.7	22212	20546.7	18899.9	19570.4
del3.n7.y2027.o2	24229.5	27378.8	34226.9	44692.4	67071.8	56641.6	43368.4	45528.5	49735.9	61046	37978.4	29332.9	29053.5	39433	50450.8	67232.6	70821.3	44865.1	35242.7	33920.3	34772.8	49034.6	29791.4	21257
del3.n7.y2027.o3	18363.8	18973.3	28907.4	31475.3	55051.6	34163	28976.1	37151.9	40906.1	51161.3	35744.3	27831.6	28830.8	38814.1	47280.7	55999.1	55165.9	34759.6	28600.1	23262.6	27660.9	42992.9	22314.3	16910.6
del3.n7.y2027.o4	21948.2	23869.3	31579.4	39314.6	58578.1	44039.4	40386.6	42650.1	46389.7	51841.1	32679.9	29500.7	29997.3	38277.5	44515.4	53719.4	65856.9	39659.9	34523.6	27107.8	32864.1	43125.6	23674.4	21571.4
del3.n7.y2027.o5	21906.8	22502.9	31347.7	35891.9	56545.1	35198.9	32716	35854.7	40700.7	58408.9	38587.2	29515.7	30160	37914.9	50184.7	56254.2	63412.4	38377.9	29848.9	25305.4	27311.9	41575.3	20305.1	17764.1
del3.n7.y2027.o6	20713	21891.3	20542	23583.7	38455.5	27184.5	23631.5	34403.4	32876.7	34464.2	29684.4	26032.5	28201.2	32816.1	36486.7	38305.9	31930	27089.5	24433.7	23526.3	21659.4	21710	21346.4	20672.4
del3.n7.y2027.o7	28653	28550.5	36184.7	48757.9	66377.8	48867	41799.7	45696.7	49710.6	60622.5	38699.3	29933.4	28064.2	38739.8	50506.2	64828.4	72325.8	50202.4	35178.8	34833.5	35168.6	50387.6	30950.2	21210.3
del3.n7.y2028.o1	21429.3	20355.8	20115.9	19375.2	20289.8	21953.8	21821	24399.1	22577.2	19236.6	21798.3	24594.9	27822.1	25701.9	27792	28552.6	25244.4	25547.7	24040.9	25082.5	24453.2	22619.8	20806.8	21545
del3.n7.y2028.o2	26674.3	30141.3	37680.3	49201.8	73839.3	62356.7	47744.2	50122.3	54754.2	67205.5	41810.4	32292.5	31984.9	43411.7	55541.2	74016.3	77967	49391.9	38798.6	37342.8	38281.3	53982.2	32797.3	23401.8
del3.n7.y2028.o3	20216.6	20887.6	31824.1	34651.1	60606.2	37610	31899.7	40900.4	45033.5	56323.4	39350.9	30639.8	31739.7	42730.3	52051.3	61649.4	60732.1	38266.8	31485.8	25609.8	30451.9	47330.8	24565.8	18616.9
del3.n7.y2028.o4	24162.8	26277.7	34765.7	43281.4	64488.5	48482.9	44461.6	46953.4	51070.3	57071.8	35977.3	32477.3	33023.9	42139.7	49006.9	59139.6	72501.8	43661.6	38006.9	29843	36180	47476.9	26063.1	23747.9
del3.n7.y2028.o5	24117.2	24773.4	34510.6	39513.3	62250.5	38750.4	36017	39472.4	44807.4	64302.2	42480.6	32493.7	33203.2	41740.5	55248.3	61930.2	69810.6	42250.2	32860.6	27858.7	30067.7	45770.2	22353.8	19556.4
del3.n7.y2028.o6	22802.9	24100.1	22614.7	25963.3	42335.6	29927.3	26015.9	37874.6	36193.9	37941.6	32679.5	28659.1	31046.6	36127.2	40168.1	42170.9	35151.7	29822.8	26899	25900.1	23844.8	23900.5	23500.2	22758.2
del3.n7.y2028.o7	31544	31431.2	39835.7	53677.5	73075.3	53797.7	46017.3	50307.5	54726.4	66739.2	42604	32953.6	30895.9	42648.6	55602.2	71369.5	79623.4	55267.7	38728.3	38348.1	38717.1	55471.6	34073	23350.4
del3.n7.y2029.o1	23445.3	22270.8	22008.4	21197.9	22198.6	24019.1	23873.9	26694.4	24701.2	21046.3	23848.9	26908.7	30439.5	28119.8	30406.5	31238.6	27619.3	27951.1	26302.5	27442.1	26753.6	24747.8	22764.2	23571.9
del3.n7.y2029.o2	29183.6	32976.8	41225.1	53830.4	80785.7	68222.9	52235.7	54837.6	59905.2	73527.8	45743.7	35330.4	34993.9	47495.7	60766.3	80979.4	85301.8	54038.4	42448.6	40855.8	41882.6	59060.6	35882.7	25603.4
del3.n7.y2029.o3	22118.5	22852.6	34818	37910.9	66307.7	41148.2	34900.7	44748.1	49270	61622	43052.8	33522.2	34725.7	46750.2	56948	67449.1	66445.5	41866.7	34447.9	28019.1	33316.6	51783.5	26876.8	20368.3
del3.n7.y2029.o4	26435.9	28749.8	38036.3	47353.1	70555.3	53043.9	48644.3	51370.6	55874.8	62440.9	39361.9	35532.6	36130.7	46104	53617.3	64703.2	79322.4	47769	41582.4	32650.5	39583.7	51943.3	28515	25982
del3.n7.y2029.o5	26386.1	27104	37757.2	43230.5	68106.7	42395.9	39405.3	43185.8	49022.7	70351.5	46477	35550.6	36326.7	45667.2	60445.8	67756.3	76378	46224.9	35951.9	30479.5	32896.3	50076.1	24456.7	21396.2
del3.n7.y2029.o6	24948.1	26367.3	24742.1	28405.8	46318.3	32742.8	28463.3	41437.7	39598.9	41511	35753.9	31355.3	33967.4	39525.8	43947	46138.1	38458.6	32628.4	29429.5	28336.6	26088	26148.9	25711	24899.2
del3.n7.y2029.o7	34511.5	34388.1	43583.3	58727.2	79949.8	58858.7	50346.3	55040.1	59874.7	73017.7	46612	36053.7	33802.4	46660.7	60833	78083.6	87114	60467.1	42371.6	41955.7	42359.4	60690.1	37278.5	25547.1
del1*del3.(n8*n10).(y2020*y2029).(o1*o7)	0	0	0	0	0	0	0	0	0	0	0	0	0	0	0	0	0	0	0	0	0	0	0	0

## Sheet: RP Weights
o1	0.0615165
o2	0.118741
o3	0.19671
o4	0.23319
o5	0.146876
o6	0.0934669
o7	0.149499
